# Supplementary material for: Identification of differentially expressed Atlantic salmon miRNAs responding to salmonid alphavirus (SAV) infection
Source: BMC Genomics. 2017 May 4;18:349. doi: 10.1186/s12864-017-3741-3 (PMC5418855; doi:10.1186/s12864-017-3741-3)
Supplement: Supplementary file 1 — shows descriptive data from deep sequencing of six samples including number of size filtered and adapter trimmed reads, and reads mapped as ssa-miRNAs in each sample. (XLSX 17 kb) [file 12864_2017_3741_MOESM1_ESM.xlsx]

## Sheet: Ark1
Additional file 1.
sampleID	SAV/contr.1	conc ng/µl	OD260/280	RIN	Total reads2	Total size filtered reads3	Reads mapped as miRNAs4	Acc# NCBI SRA5
F221	SAV3+	30	2.03	8.6	5222108	3347684	2591257	SRR3928621
F222	SAV3+	41	2.06	9.8	4371480	2310355	1819959	SRR3928623
F223	SAV3+	72	2.00	6.8	1932100	495520	164370	SRR3928624
F1	Contr.	26	2.18	10	691243	388102	345603	SRR3928625
F2	Contr.	133	2.17	9.7	5541950	3278219	2833362	SRR3928626
F3	Contr.	134	2.15	9.5	5535980	3485525	2913391	SRR3928627
1Samples denoted SAV3+ are samples challenged with SAV subtype 3 isolat 4 while samples denoted Contr. are from healthy controls.
2Total number of reads in a sample.
3Total number of adapter trimmed and size filtered reads (size interval 18-24 nt) in a sample.
4Total number of reads mapped to the reference (reference was all known miRNAs in Atlantic salmon).
5Genbank accession number to sequencing data from each of the samples (runs) from study SRP048613 (PRJNA262854) in NCBI SRA database.
sampleID	Total s-f- reads	Reads mapped as miRNAs
F223	495520	164370
F1	388102	345603
F221	3347684	2591257
F222	2310355	1819959
F2	3278219	2833362
F3	3485525	2913391
