# Supplementary material for: Identification of differentially expressed Atlantic salmon miRNAs responding to salmonid alphavirus (SAV) infection
Source: BMC Genomics. 2017 May 4;18:349. doi: 10.1186/s12864-017-3741-3 (PMC5418855; doi:10.1186/s12864-017-3741-3)
Supplement: Supplementary file 2 — shows all primer sequences of primers used in the RT-qPCR along with R-square values and efficiency measurements. (XLSX 12 kb) [file 12864_2017_3741_MOESM2_ESM.xlsx]

## Sheet: Sheet1
	Additional file 2. Primers for RT-qPCR of miRNAs
	mature miRNA1	5´- 3' 2	Efficiency (E)4	R-square values5
	ssa-miR-462-a-5p	TAACGGAACCCATAATGCAGCTG	1.87	0.984
	ssa-miR-462-a-3p	CCTGGATGTGGGTTCCGTCT	1.94	0.976
	ssa-miR-146-b-5p	TGAGAACTGAAGTCCATAGATGG	1.95	0.953
	ssa-miR-731-5p	AATGACACGTTTTCTCCCGGATT	1.91	0.975
	ssa-miR-21-a-1-3p	CGACAACGGTCTGTAAGCTGT	1.96	0.985
	ssa-miR-731-3p	CACCGGGAATTTCGTGTCAGCA	1.85	0.995
	ssa-miR-21-a-2-3p	CGACAACAGTCTGTAAGCTGTC	1.82	0.993
	ssa-miR-146-a-3p	ATCTATGGGCTCAGTTCTTCTGG	1.92	0.963
	ssa-miR-223-5p	GTGTATTTGACAAGCTGAGTTG	1.91	0.99
	ssa-miR-1338-3p	ATCTCAGGTTCGTCAGCCCATG	1.98	0.957
	ssa-miR-155-5p	TTAATGCTAATCGTGATAGGGGT	1.85	0.995
	ssa-miR-21-b-3p	CGACAACAGTCTGTAGGCTGTC	1.82	0.993
	ssa-miR-92-a-3-5p3	AGGCTGGGAGGGGTGTCAGTGCT	-	-
	ssa-miR-7132-3p	TGAGAAGTTTGGAACAAGTAAA	1.87	0.948
	ssa-miR-7132-5p	GACTTGGTCAAAGCTCCTCAGT	1.83	0.987
	ssa-miR-734-3p	TAAATGCTGCAGAATTGTGCTT	1.79	0.973
	ssa-miR-181-c-5p	AACATTCATTGCTGTCGGTGGG	1.8	0.972
	ssa-miR-2188-3p	GCTGTGTGAGGTCAGACCTATC	1.92	0.983
	ssa-miR-25-3p	CATTGCACTTGTCTCGGTCTGA	1.96	0.993
	ssa-miR-17-5p	CAAAGTGCTTACAGTGCAGGTA	1.93	0.994
	ssa-miR-455-5p	TATGTGCCCTTGGACTACATCG	1.95	0.987
	1Mature miRNA detected with this primer
	2Sequence of the primer
	3The assay designed to detect miR-92-a-3-5p did not show specific amplification of products
	4Efficiency of each assay
	5R-square values from tests of the different assays
