# Supplementary material for: Identification of differentially expressed Atlantic salmon miRNAs responding to salmonid alphavirus (SAV) infection
Source: BMC Genomics. 2017 May 4;18:349. doi: 10.1186/s12864-017-3741-3 (PMC5418855; doi:10.1186/s12864-017-3741-3)
Supplement: Supplementary file 3 — gives a complete overview of all results from RT-qPCR analysis showing the magnitude of change in each SAV-group compared to controls at each of the time points along with measurements of significance (adjusted p-values). All results from comparing different SAV groups within same time points are also summarized in Additional file 2. (XLSX 20 kb) [file 12864_2017_3741_MOESM3_ESM.xlsx]

## Sheet: _xltb_storage_
XL Toolbox Settings
	export_preset	<?xml version="1.0" encoding="utf-16"?>_x000D_ <Preset xmlns:xsi="http://www.w3.org/2001/XMLSchema-instance" xmlns:xsd="http://www.w3.org/2001/XMLSchema">_x000D_ <Name>Png, 300 dpi, RGB, Transparent canvas</Name>_x000D_ <Dpi>300</Dpi>_x000D_ <FileType>Png</FileType>_x000D_ <ColorSpace>Rgb</ColorSpace>_x000D_ <Transparency>TransparentCanvas</Transparency>_x000D_ <UseColorProfile>false</UseColorPro…
	export_path	C:\Users\ruandrea\Documents\miRNA prosjekter\Virus miRNA artikkelen\SAV artikkelen\figurer tables additional files\Additonal file 2 Figurformat.png

## Sheet: Sheet1
Additional file 3: Relative change in expression measured by RT-qPCR
Relative expression changes compared to controls for all 17 miRNAs for each of the three SAV groups (SAV2-i1, SAV3-i4, SAV3-i6) at week 2, 3 and 4 post onset of challenge trial. Any signficant difference (green numbers) between SAV groups at different time points versus controls is given in column 5. Significant differences between SAV groups at same time points is given in column 6. The SAV grou…
1. MicroRNA1	2. Virus group2	3. Week3	4. Relative change in expression4	5. Sign. difference compared to controls; adjusted p-value5	6. Sign. difference between SAV groups at same time point6
ssa-miR-462a-5p	SAV 2-i1	2	1.97	0.175255	-
		3	4.57	0.0346071	-
		4	9.19	0.00263793	SAV 3-i4
	SAV 3-i4	2	1.77	0.0869684	-
		3	4.52	0.00263793	-
		4	5.98	0.00263793	SAV 3-i6, SAV 2-i1
	SAV 3-i6	2	2.22	0.0298537	-
		3	6.97	0.00263793	-
		4	11.94	0.00263793	SAV 3-i4
ssa-miR-462a-3p	SAV 2-i1	2	1.95	0.0346071	-
		3	4.75	0.00263793	-
		4	8.51	0.00263793	-
	SAV 3-i4	2	3.04	0.00717188	-
		3	9.56	0.00263793	-
		4	8.68	0.00263793	-
	SAV 3-i6	2	2.5	0.0715109	-
		3	8.03	0.00263793	-
		4	10.02	0.00263793	-
ssa-miR-731-5p	SAV 2-i1	2	1.62	0.151583	-
		3	3.49	0.0153	SAV 3-i6
		4	7.14	0.00263793	SAV 3-i6
	SAV 3-i4	2	1.76	0.278302	-
		3	6.14	0.00263793	-
		4	6.21	0.00263793	SAV 3-i6
	SAV 3-i6	2	1.99	0.147226	-
		3	9.05	0.00263793	SAV 2-i1
		4	11.44	0.00263793	SAV 2-i1, SAV 3-i4
ssa-miR-731-3p	SAV 2-i1	2	2.21	0.0172394	-
		3	4.16	0.00263793	SAV 3-i6
		4	6.98	0.00263793	-
	SAV 3-i4	2	1.72	0.0715109	-
		3	3.87	0.00263793	SAV 3-i6
		4	4.87	0.00263793	SAV 3-i6
	SAV 3-i6	2	2.05	0.0715109	-
		3	5.47	0.00263793	SAV 3-i4, SAV 2-i1
		4	9.17	0.00263793	SAV 3-i4
ssa-miR-146a-3p	SAV 2-i1	2	1.62	0.119673	-
		3	2.65	0.01836	SAV 3-i6
		4	5.76	0.00263793	SAV 3-i6
	SAV 3-i4	2	1.52	0.00717188	-
		3	8.53	0.00263793	-
		4	7.92	0.00263793	SAV 3-i6
	SAV 3-i6	2	1.71	0.0373605	-
		3	12.53	0.00263793	SAV2-i1
		4	22.02	0.00263793	SAV 3-i4, SAV 2-i1
ssa-miR-146b-5p	SAV 2-i1	2	1.54	0.119673	-
		3	1.82	0.0597931	SAV 3-i6
		4	4.94	0.00263793	SAV 3-i6
	SAV 3-i4	2	1.21	0.0715109	-
		3	3.47	0.00263793	-
		4	5.22	0.00263793	SAV 3-i6
	SAV 3-i6	2	1.58	0.0235385	-
		3	6.72	0.00263793	SAV2-i1
		4	18.85	0.00263793	SAV 3-i4, SAV2-i1
ssa-miR-223-5p	SAV 2-i1	2	1.29	0.316462	-
		3	2.14	0.00941538	SAV 3-i6
		4	5.57	0.00263793	SAV 3-i6
	SAV 3-i4	2	1.02	0.318857	-
		3	3.23	0.00263793	SAV 3-i6
		4	5.51	0.00263793	SAV 3-i6
	SAV 3-i6	2	1.56	0.01836	-
		3	5.96	0.00263793	SAV 3-i4, SAV 2-i1
		4	23.63	0.00263793	SAV 3-i4, SAV2-i1
ssa-miR-181c-5p	SAV 2-i1	2	1.05	0.760398	-
		3	1.38	0.123291	SAV 3-i6
		4	2.48	0.0298537	-
	SAV 3-i4	2	1.1	0.950937	-
		3	1.38	0.278302	SAV 3-i6
		4	2.67	0.011087	-
	SAV 3-i6	2	1.13	0.5355	-
		3	2.48	0.00263793	SAV 3-i4, SAV 2-i1
		4	4.35	0.00263793	-
ssa-miR-7132-3p	SAV 2-i1	2	1.63	0.119673	-
		3	1.85	0.0373605	-
		4	5.82	0.00263793	SAV 3-i4
	SAV 3-i4	2	1.01	0.844779	-
		3	1.66	0.011087	-
		4	3.69	0.00263793	SAV 3-i6, SAV 2-i1
	SAV 3-i6	2	1.64	0.0298537	-
		3	2.64	0.00263793	-
		4	6.13	0.00263793	SAV 3-i4
ssa-miR-21a-1-3p	SAV 2-i1	2	-2.1	0.011087	SAV 3-i4, SAV 3-i6
		3	-1.91	0.01836	SAV 3-i4, SAV 3-i6
		4	-1.001	0.793333	SAV 3-i4, SAV 3-i6
	SAV 3-i4	2	1.03	0.988852	SAV 2-i1
		3	5.88	0.00263793	SAV 2-i1
		4	9.93	0.00263793	SAV 2-i1
	SAV 3-i6	2	1.33	0.203545	SAV 2-i1
		3	6.36	0.00263793	SAV 2-i1
		4	8.5	0.00263793	SAV 2-i1
ssa-miR-21b-3p	SAV 2-i1	2	-1.72	0.197108	-
		3	-1.33	0.476274	SAV 3-i4, SAV 3-i6
		4	1.07	1	SAV 3-i4, SAV 3-i6
	SAV 3-i4	2	1.11	0.653727	-
		3	4.45	0.00263793	SAV 2-i1
		4	5.01	0.00263793	SAV 2-i1
	SAV 3-i6	2	1.01	0.653727	-
		3	2.85	0.00518644	SAV 2-i1
		4	3.17	0.0235385	SAV 2-i1
ssa-miR-21a-2-3p	SAV 2-i1	2	-1.77	0.0740323	SAV 3-i4
		3	-2.06	0.0235385	SAV 3-i4, SAV 3-i6
		4	1	1	SAV 3-i4
	SAV 3-i4	2	1.1	0.653727	SAV 2-i1
		3	3.8	0.00263793	SAV 2-i1
		4	4.64	0.00263793	SAV 2-i1, SAV 3-i6
	SAV 3-i6	2	1.01	0.960673	-
		3	2.22	0.0298537	SAV 2-i1
		4	1.97	0.123291	SAV 3-i4
ssa-miR-1338-3p	SAV 2-i1	2	-1.32	0.119673	-
		3	1.04	0.653727	SAV 3-i6
		4	2.05	0.00717188	-
	SAV 3-i4	2	1.01	1	-
		3	1.82	0.00717188	-
		4	3.05	0.00263793	-
	SAV 3-i6	2	1.29	0.278302	-
		3	2.33	0.00263793	SAV 2-i1
		4	3.22	0.00263793	-
ssa-miR-155-5p	SAV 2-i1	2	1.1	0.945818	-
		3	1.46	0.241009	-
		4	2.4	0.00263793	-
	SAV 3-i4	2	1	0.844779	-
		3	1.46	0.0748723	-
		4	1.5	0.107258	SAV 3-i6
	SAV 3-i6	2	1	0.988852	-
		3	2.01	0.00263793	-
		4	2.93	0.00263793	SAV 3-i4
ssa-miR-7132-5p	SAV 2-i1	2	1	0.386926	-
		3	-1.19	0.417951	-
		4	1.56	0.174055	-
	SAV 3-i4	2	-1.62	0.011087	-
		3	1.03	0.844779	-
		4	2.09	0.01836	-
	SAV 3-i6	2	1	0.793333	-
		3	1.23	0.318857	-
		4	2.12	0.00717188	-
ssa-miR-2188-3p	SAV 2-i1	2	-1.2	0.844779	-
		3	1.09	0.912613	SAV 3-i4
		4	-1.29	0.36975	-
	SAV 3-i4	2	-1.3	0.147226	-
		3	-1.6	0.418	SAV 2-i1
		4	-1.93	0.00263793	SAV 3-i6
	SAV 3-i6	2	-1.21	0.417951	-
		3	-1.43	0.107258	-
		4	1.02	0.912613	SAV 3-i4
ssa-miR-734-3p	SAV 2-i1	2	-2.11	0.151583	-
		3	-1.01	1	-
		4	-1.13	0.844779	-
	SAV 3-i4	2	-1.18	0.598852	-
		3	-1.02	0.490824	-
		4	-1.14	0.960673	-
	SAV 3-i6	2	-1.42	0.598852	-
		3	-1.1	0.960673	-
		4	-1.42	0.147226	-
1miRNA detected in the RT-qPCR assay
2SAV group; SAV2 isolate 1 (SAV2-i1), SAV3 isolate 4 (SAV3-i4), SAV3 isolate 6 (SAV3-i6)
3Week post onset of challenge trial
4Fold change relative to healthy controls estimated by the 2-ΔΔCt –method
5Adjusted p-values (Benjamini-Hochberg) from Mann-Whitney tests against healthy controls. Significant differences is shown in green, non-significant in red.
6Comparison of relative expression in SAV-groups from same week. If there were signficant differences (adjusted p> 0.05 from Mann-Whitney tests) the group(s)
that were different at same time point is given in this column.
