# Supplementary material for: Identification of differentially expressed Atlantic salmon miRNAs responding to salmonid alphavirus (SAV) infection
Source: BMC Genomics. 2017 May 4;18:349. doi: 10.1186/s12864-017-3741-3 (PMC5418855; doi:10.1186/s12864-017-3741-3)
Supplement: Supplementary file 4 — shows all SAV responsive immune network genes that were included in the target gene analysis against the DE miRNAs (knowledge based approach. (XLSX 15 kb) [file 12864_2017_3741_MOESM4_ESM.xlsx]

## Sheet: All tested target genes
	Additional file 4. Putative target genes analysed with RNA hybrid
	Putative target gene	hits against DE mature ssa-miRNAs	Gene function/relevance to SAV infection	Genbank accession #	Reference
1	Neutrophil cytosolic factor 1	Matches see table 2	inflammatory response, superoxide anion and cell death, increased expression in SAV	BT058829.1	Johansen et al., 2015
2	VHSV inducible like protein (VIG-B319)	Matches see table 2	Virus responsive, upregulated in VHSV and SAV	XM_014177300.1	Johansen et al., 2015
3	Jeltraxin precursor	Matches see table 2	Similar to CRP, innate immunity pathway, upregulated in SAV	BT059527.1	Johansen et al., 2015
4	Interferon-inducible protein Gig2-2-like	Matches see table 2	Virus responsive, upregulated in GCRV and SAV	BT044022.1	Johansen et al., 2015
5	Inhibitor of nuclear factor kappa-B kinase subunit alpha-like (IKKa)	Matches see table 2	Other species miR-223 target, innate immune and inflammatory response	XM_014178991.1, XM_014178992.1	Aziz et al., 2016
6	Cholesterol 25-hydroxylase-like protein A	Matches see table 2	Virus responsive, innate immunity pathway, upregulated in SAV	BT047306.1	Johansen et al., 2015
7	Forkhead box protein O1-A-like (FOXO1)	Matches see table 2	Other species miR-223 target, immune system signaling pathways	XM_014163676.1	Aziz et al., 2016
8	Complement C1q subcomponent subunit B precursor	Matches see table 2	Inflammatory response, innate immunity pathway, upregulated in SAV	BT059783.1	Johansen et al., 2015
9	Barrier-to-autointegration factor (BAF)	Matches see table 2	Known to be exploited by retrovirus, upregulated in SAV	BT049316.2	Johansen et al., 2015
10	Nuclear factor of kappa light polypeptide gene enhancer in B-cells 2 (NFkB2)	Matches see table 2	Other species miR-223 target, inflammatory and innate immune response, innate immune system pathways	XM_014153935.1, XM_014153936.1, XM_014153937.1	Aziz et al., 2016
11	Myeloperoxidase	Matches see table 2	Promote inflammation, innate immunity pathway, upregulated in SAV	XM_014128513.1	Johansen et al., 2015
12	Interferon-inducible protein Gig2-7-like	Matches see table 2	Virus responsive, upregulated in GCRV and SAV	BT044026.1	Johansen et al., 2015
13	Macrosialin precursor CD68	Matches see table 2	Virus responsive, upregulated in SAV	BT058906.1	Johansen et al., 2015
14	Lysozyme C II	no hits	Inflammatory response, innate immunity pathway, upregulated in SAV	BT047934.1	Johansen et al., 2015
15	ATP-dependent RNA helicase DHX58 (RIG-I-like 3)	Matches see table 2	Virus responsive, innate immunity pathway, upregulated in SAV	BT045378.1	Johansen et al., 2015
16	IRF7	Matches see table 2	Other species miR-731 target, innate immune and inflammatory response	NM_001136548.1	Bao-cun Zhang et al 2016
17	C-C motif chemokine 19 (CCL19)	Matches see table 2	Inflammatory response, innate immunity pathway, upregulated in SAV	BT049801.1, BT125321.1	Johansen et al., 2015
18	Viperine (RSAD2)	Matches see table 2	Virus responsive, innate immunity antiViral, upregulated in SAV	BT047610.1	Johansen et al., 2015
19	Interferone gamma 1 (IFN-γ 1)	Matches see table 2	Virus responsive, cytokine	FJ263446, NM_001171804	Zou et al., 2013
20	Interferone gamma 2 (IFN-γ 2)	Matches see table 2	Virus responsive, cytokine	AY795563, AJ841811 , NM_001123558	Zou et al., 2013
21	IRF3	Matches see table 2	Virus responsive, innate immunity, upregulated in SAV	BT059292.1	Xu et al., 2016
22	Receptor-transporting protein 3 (RTP3)	no hits	Virus responsive , upregulated in SAV	BT048322	Johansen et al., 2015
23	Pyrin (E3 ubiquitin-protein ligase TRIM39-likee)	no hits	Immune system related pathway, upregulatd in SAV	XM_014207267.1	Johansen et al., 2015
24	IFN-induced protein w/tetratricopeptide repeats 5-2; IFIT	no hits	Virus responsive, innate immune response, upregulated in SAV	BT046021.1	Johansen et al., 2015
25	Mx1 protein	no hits	Innate immunity response, upregulated in SAV	BT043723.1	Johansen et al., 2015
26	IFN-induced protein with tetratricopeptide repeats 5-1; IFIT	no hits	Virus responsive, innate immune response, upregulated in SAV	XM_014158292.1	Johansen et al., 2015
27	Mx3 protein	no hits	Innate immunity response, upregulated in SAV	U66477.1	Johansen et al., 2015
28	Hect domain and RLD3	no hits	Antiviral protein, Innate immunity response, upregulated in SAV	XM_014209560.1	Johansen et al., 2015
29	Fish virus induced TRIM-3	Matches see table 2	Virus responsive, antiviral innate immunity, upregulated in SAV	XM_014180798.1 , XM_014180799.1, XM_014180795.1	Johansen et al., 2015
30	Retinoic acid-inducible gene-I	no hits	Virus responsive, antiviral innate immunity, upregulated in SAV	NM_001163699.1	Johansen et al., 2015
31	Eukaryotic translation initiation factor 4 gamma, 1-3-1	no hits	Virus responsive, upregulated in SAV	XM_014157860.1, XM_014157859.1, XM_014157858.1, XM_014157857.1	Johansen et al., 2015
32	C-C motif chemokine 4-like (CCL4)	no hits	Immune response, cytokine, upregulated in SAV	XM_014191808.1	Johansen et al., 2015
33	Interleukin-10 receptor beta chain precursor	Matches see table 2	Cytokine-mediated signaling pathway, immune response, upregulated in SAV	BT059022.1	Johansen et al., 2015
34	Tumor necrosis factor receptor superfamily member 11B precursor	no hits	Immune response, upregulated in SAV	BT049358.1	Johansen et al., 2015
35	Serum amyloid A protein (SAA5)	no hits	Major acute phase reactant (similar to CRP), upregulated in SAV	NM_001146565.1	Johansen et al., 2015
36	Complement C1q subcomponent subunit C precursor	no hits	Inflammatory response, innate immunity pathway, upregulated in SAV	BT059599.1	Johansen et al., 2015
37	Complement factor D (CFAD)	Matches see table 2	inflammatory response, innate immunity pathway, upregulated in SAV	BT049507.1	Johansen et al., 2015
38	Interferone alpha 1 (IFN-a1)	no hits	Virus responsive, cytokine	AY216594, NM_001123710.1	Zou et al., 2013
39	Interferone alpha 2 (IFN-a2)	no hits	Virus responsive, cytokine	AY216595, NM_001123570	Zou et al., 2013
40	IRAK1	no hits	Other species: miR-146 target, virus responsive, innate immune response	XM_014134273.1	Taganov et al., 2006, Hou et al., 2009.
41	TRAF6	no hits	Other species: miR-146 target, virus responsive, innate immune response	XM_014127675.1, XM_014184018.1	Taganov et al., 2006, Hou et al., 2009
42	SOCS1	Matches see table 2	Other species: miR-155 target, antiviral innate immune response	XM_014190655.1, XM_014183194.1	Wang et al., 2010
43	TLR8	no hits	Defense response to virus, inflammatory response, innate immunity	FJ467615.1	Skjaeveland et al., 2009
44	MYD88	no hits	Inflammatory response, innate immune response and innate immunity pathway	EF672332.1	Chen et al., 2013
45	Signal transducer and activator of transcription 5B (sta5b)	no hits	Other species miR-223 target, innflammation and immune response, immune system pathways	NM_001173817	Aziz et al., 2016
46	Signal transducer and activator of transcription 3 putative mRNA (STAT3)	no hits	Other species miR-223 target, immune response, immune system pathways	BT072354.1	Aziz et al., 2016
47	NACHT, LRR and PYD domains-containing protein 3-like (NLRP3)	no hits	Other species miR-223 target, innate immunity and inflammation response, immunity pathways	XM_014195256.1, XM_014195257.1, XM_014195258.1, XM_014195259.1	Aziz et al., 2016
48	apoa1a	no hits	Other species miR-146 target, innate immune and inflammatory response	NM_001141140.	Ordas et al 2013
49	apoc1	no hits	Other species miR-146 target, innate immune and inflammatory response	NM_001141362.1	Ordas et al 2013
50	apoeb	no hits	Other species miR-146 target, innate immune and inflammatory response	XM_014201580.1	Ordas et al 2013
