# Supplementary material for: Identification of differentially expressed Atlantic salmon miRNAs responding to salmonid alphavirus (SAV) infection
Source: BMC Genomics. 2017 May 4;18:349. doi: 10.1186/s12864-017-3741-3 (PMC5418855; doi:10.1186/s12864-017-3741-3)
Supplement: Supplementary file 6 — shows complete results from target gene predictions using all Atlantic salmon transcripts in Refseq, Genbank as input in the in silico analysis (holistic approach). (XLSX 220 kb) [file 12864_2017_3741_MOESM6_ESM.xlsx]

## Sheet: Ark1
Additional file 6. Complete results from target site predicitons using the Atlantic salmon trancriptome in refseq database, Genbank (holistic apporach).
The transcript ID of the Atlantic salmon mRNA, nucleotide postions for 3'UTR and the protein coded by the mRNA is shown in bold.
All hits by a DE miRNAs is shown below the transcript ID in the following manner: Transcript ID : length of TARGET 3'UTR : matching DE miR : free engergy: nucletide positions matching target/De miRNA
NM_001139853.1 TARGET 3'UTR_ 1689..2148 [NP_001133325.1] (Interferon regulatory factor 2-binding protein 2-A)
NM_001139853.1:460:ssa_miR_223_5p:-18.0_403: A C A: CUUG CAAAUACA : GAAC GUUUAUGU :GUUGAGUC A G
NM_001139852.1 TARGET 3'UTR_ 1970..2534 [NP_001133324.1] (interferon regulatory factor 5)
NM_001139852.1:565:ssa_miR_181_c_5p:-20.5_401:C UACUAGA CCU C A: UCUACUG AC GUAA UGAAUGUU : GGGUGGC UG CGUU ACUUACAA : U
NM_001139852.1:565:ssa_miR_462_a_3p:-27.5_179: A U C: AUGGAAUCU CAUCCAG : UGCCUUGGG GUAGGUC :UC U C
NM_001139914.1 TARGET 3'UTR_ 1105..2406 [NP_001133386.1] (CD226 antigen precursor)
NM_001139914.1:1302:ssa_miR_146_a_3p:-19.0_596: C UAU A G: GAA CU AG CCAUAGAU : CUU GA UC GGUAUCUA :GGU CUU C G
NM_001139914.1:1302:ssa_miR_181_c_5p:-23.4_1054: A C CUUGGC G: CAUC GCAGUG GUGAAUGU : GUGG UGUCGU UACUUACA :GG C A
NM_001139914.1:1302:ssa_miR_7132_3p:-24.8_344: A A C: AAC UGUU UUAAACGCCUC : UUG ACAA GAUUUGCGGAG :AC A U
NM_001139925.1 TARGET 3'UTR_ 2111..3941 [NP_001133397.1] (Retrovirus-related Pol polyprotein from transposon 17.6)
NM_001139925.1:1831:ssa_miR_1338_3p:-23.2_326: C UCU C G: GG CUG CG CCUGAGAU : CC GAC GC GGACUCUA :GUA C U UU
NM_001139925.1:1831:ssa_miR_2188_3p:-20.5_149: A A AG A A: UC GAC CACACAG C : AG CUG GUGUGUC G :CUAUCC A GA
NM_001139925.1:1831:ssa_miR_2188_3p:-20.7_48: A A GA G: UG AC CACACAGU : AC UG GUGUGUCG :CUAUCCAG GA
NM_001139925.1:1831:ssa_miR_92_a_3_5p:-36.6_1457:C UG G G A: GC U GGCGUCU UCCCAGCC : CG A CUGUGGG AGGGUCGG :U UG G A
NM_001140075.1 TARGET 3'UTR_ 882..2037 [NP_001133547.1] (POU domain class 2-associating factor 1)
NM_001140075.1:1156:ssa_miR_181_c_5p:-19.5_18:G G C AU UU G: CCA U AUA GC AUGAAUGU : GGU G UGU CG UACUUACA :G G C U A
NM_001140075.1:1156:ssa_miR_181_c_5p:-19.8_47:G UG UU UA A: UU UG A AAUGAAUGU : GG GC U UUACUUACA :G UG UG CG A
NM_001140082.1 TARGET 3'UTR_ 503..2143 [NP_001133554.1] (Interferon-induced transmembrane protein 5)
NM_001140082.1:1641:ssa_miR_21_a_2_3p:-23.7_504:U AU U U C: GAC GGCUUG C UUGUUGUCG : CUG UCGAAU G GACAACAGC : UCU
NM_001140082.1:1641:ssa_miR_21_b_3p:-23.4_504:U AU U U C: GAC GGCUUG C UUGUUGUCG : CUG UCGGAU G GACAACAGC : UCU
NM_001140082.1:1641:ssa_miR_2188_3p:-23.4_1079:U GA G: AUAGG UUCACACAG : UAUCC GAGUGUGUC :C AGACUG G
NM_001140308.1 TARGET 3'UTR_ 898..2986 [NP_001133780.1] (Suppressor of IKK-epsilon)
NM_001140308.1:2089:ssa_miR_146_a_3_3p:-21.4_138:A GUAUGCA AACUUC A: GGAGGA AUUGAG CCAUAGA : UCUUCU UGACUU GGUAUCU : A A
NM_001140308.1:2089:ssa_miR_146_a_3p:-29.0_136:A AGUAUGCA AACUU A: CAGGAGG AUUGAG CCCAUAGA : GUCUUCU UGACUC GGGUAUCU :G A
NM_001140308.1:2089:ssa_miR_21_a_2_3p:-18.9_630: G CUC U CUCU U: GGC AUA GAC UGUUGUC : UCG UGU CUG ACAACAG :CUG AA C
NM_001140308.1:2089:ssa_miR_21_a_2_3p:-37.0_1004:A G A: ACAGCUU ACGGACUGUUGUC : UGUCGAA UGUCUGACAACAG :C C
NM_001140308.1:2089:ssa_miR_21_b_3p:-24.6_630: G C U CUCU U: GGCCU AUA GAC UGUUGUC : UCGGA UGU CUG ACAACAG :CUG C
NM_001140308.1:2089:ssa_miR_21_b_3p:-36.7_1004:A G A: ACAGCUU ACGGACUGUUGUC : UGUCGGA UGUCUGACAACAG :C C
NM_001140380.1 TARGET 3'UTR_ 1396..2279 [NP_001133852.1] (NF-kappa-B inhibitor epsilon)
NM_001140380.1:884:ssa_miR_146_b_5p:-25.0_594:U G G: UCAUU UAUG UUUCAGUUCUCG : GGUAG AUAC GAAGUCAAGAGU : CU
NM_001140380.1:884:ssa_miR_181_c_5p:-21.6_169:A UU UUGU U G: UCG G GCGGUG GUGAAUGU : GGU C UGUCGU UACUUACA :G GG A
NM_001140400.1 TARGET 3'UTR_ 1416..2663 [NP_001133872.1] (Interferon-induced protein 44)
NM_001140400.1:1248:ssa_miR_21_a_2_3p:-20.1_674:U AA UG C: GACA U AG UUGUUGUC : CUGU A UC GACAACAG : CGA UG U C
NM_001140400.1:1248:ssa_miR_21_b_3p:-21.2_674:U AA UG C: GACA U AG UUGUUGUC : CUGU A UC GACAACAG : CGG UG U C
NM_001140518.1 TARGET 3'UTR_ 1193..2282 [NP_001133990.1] (C-C chemokine receptor type 9)
NM_001140518.1:1090:ssa_miR_181_c_5p:-24.4_864:U A UG G: UCAC G AG AGUGAAUGU : GGUG C UC UUACUUACA :G G UG G A
NM_001140518.1:1090:ssa_miR_731_5p:-24.9_864: U ACA U GU A: UC G GAGA GAAUGUGUCAU : AG C CUCU UUUGCACAGUA :UU G C A
NM_001140602.1 TARGET 3'UTR_ 865..1378 [NP_001134074.1] (CD63 antigen)
NM_001140602.1:514:ssa_miR_21_b_3p:-18.9_378:U UCCGAU G C C: GAC GC CU UAG UGUUGUC : CUG CG GA GUC ACAACAG : U U UG C
NM_001140865.1 TARGET 3'UTR_ 378..915 [NP_001134337.1] (C-C motif chemokine 25 precursor)
NM_001140865.1:538:ssa_miR_155_5p:-21.6_333:A A GCA U: GCC CUUG GC UUAGCAUUA : UGG GGAU UG AAUCGUAAU : AG CU U
NM_001140865.1:538:ssa_miR_155_5p:-24.4_277: A G U U A: CU UAU CAC GUUAGCAUUAG : GG AUA GUG UAAUCGUAAUU :UG G C
NM_001141028.1 TARGET 3'UTR_ 292..950 [NP_001134500.1] (C-X-C motif chemokine 10 precursor)
NM_001141028.1:659:ssa_miR_181_c_5p:-24.4_379:A G G C U: U G UG AUGGCAGUGAAUGUU : G U GC UGUCGUUACUUACAA :G G G
NM_001141028.1:659:ssa_miR_21_b_3p:-20.0_309:A U A A: ACG CC AGA UGUUGUC : UGU GG UCU ACAACAG :C C AUG G C
NM_001141080.1 TARGET 3'UTR_ 873..1305 [NP_001134552.1] (Interleukin-20 receptor alpha chain precursor)
NM_001141080.1:433:ssa_miR_92_a_3_5p:-28.3_2:U GA G: GC CU ACA UC CCCAGCCU : CG GA UGU GG GGGUCGGA :U U C GG A
NM_001141267.2 TARGET 3'UTR_ 519..1122 [NP_001134739.1] (C-C motif chemokine 21 precursor)
NM_001141267.2:604:ssa_miR_21_a_2_3p:-20.9_2: C C CUUCG CG U: GCU UGC AGAC UGUUGUC : CGA AUG UCUG ACAACAG :CUGU C
NM_001141267.2:604:ssa_miR_21_b_3p:-25.3_2:C UCU UCG CG U: GC GCCU AGAC UGUUGUC : UG CGGA UCUG ACAACAG :C U UG C
NM_001141267.2:604:ssa_miR_92_a_3_5p:-30.0_214: A A AUACCUGU GAAGCCAG A: AC GACACCC U CCCAGCC : UG CUGUGGG G GGGUCGG :UCG A A A
NM_001141332.2 TARGET 3'UTR_ 766..1235 [NP_001134804.1] (interferon-induced, double-stranded RNA-activated protein kinase)
NM_001141332.2:470:ssa_miR_146_b_5p:-19.5_66: G CUA U: AUC GA UCAGUUCUC : UAG CU AGUCAAGAG :GG AUAC GA U
NM_001145423.1 [NP_001138895.1] NM_001145422.1 TARGET 3'UTR_ 1272..2117 [NP_001138894.1] (neutrophil cytosol factor 1)
NM_001145423.1:846:ssa_miR_146_a_3p:-21.6_70:G UAA CCA A U A G: CAGA AG AAC UG GU CCAUAGA : GUCU UC UUG AC CG GGUAUCU :G U A
NM_001145423.1:846:ssa_miR_223_5p:-19.6_364: A CAU U: UCAGUU UUAAAUACAU : AGUCGA AGUUUAUGUG :GUUG AC
NM_001145423.1:846:ssa_miR_92_a_3_5p:-29.7_389:A CCUAAU A G G GG A: GGC CU GG A CCU CCCAGCC : UCG GA CU U GGG GGGUCGG : U G G A A
NM_001146509.1 TARGET 3'UTR_ 525..1228 [NP_001139981.1] (Cytokine-like protein 1 precursor)
NM_001146509.1:704:ssa_miR_1338_3p:-19.2_502: C U ACC A: CUG AC CCUGAGA : GAC UG GGACUCU :GUACCC CUU A
NM_001146509.1:704:ssa_miR_462_a_3p:-18.8_1: G A: CC CAUCCAG : GG GUAGGUC :UCUGCCUUG U C
NM_001146509.1:704:ssa_miR_92_a_3_5p:-35.1_478: G U ACCUAG G: GCU GCACCU UUCCCAGCCU : UGA UGUGGG GAGGGUCGGA :UCG C
NM_001165385.1 TARGET 3'UTR_ 1194..3323 [NP_001158857.1] (Macrosialin precursor)
NM_001165385.1:2130:ssa_miR_462_a_3p:-22.0_1030:C UG U GUG U: AG G ACU ACAUCCAG : UC C UGG UGUAGGUC : UG CU G C
NM_001165385.1:2130:ssa_miR_462_a_3p:-22.0_1066:C UG U GUG U: AG G ACU ACAUCCAG : UC C UGG UGUAGGUC : UG CU G C
NM_001165385.1:2130:ssa_miR_462_a_3p:-22.0_1138:C UG U GUG U: AG G ACU ACAUCCAG : UC C UGG UGUAGGUC : UG CU G C
NM_001165385.1:2130:ssa_miR_462_a_3p:-22.0_832:C UG U GUG U: AG G ACU ACAUCCAG : UC C UGG UGUAGGUC : UG CU G C
NM_001165385.1:2130:ssa_miR_462_a_3p:-22.0_922:C UG U GUG U: AG G ACU ACAUCCAG : UC C UGG UGUAGGUC : UG CU G C
NM_001165385.1:2130:ssa_miR_731_5p:-18.4_285: U AACACUUU U U: UCUG AGA UGUGUCAUU : AGGC UCU GCACAGUAA :UU CC UUU
NM_001171804.1 TARGET 3'UTR_ 700..1175 [NP_001165275.1] (interferon gamma precursor)
NM_001171804.1:476:ssa_miR_8011_3p:-18.9_53:G UG UCUUGGG A UU C: AAGC A UC GU AGCAUUU : UUCG U AG CG UCGUAAA : UG UA A U
NM_001172488.1 [NP_001165959.1] NM_001172486.1 [NP_001165957.1] NM_001172485.1 [NP_001165956.1] NM_001172282.1 TARGET 3'UTR_ 1577..3205 [NP_001165753.1] (interferon regulatory factor 3)
NM_001172488.1:1629:ssa_miR_21_a_2_3p:-27.3_805:G AACG UUUUA A: GGCAG ACAGAU UGUUGUC : CUGUC UGUCUG ACAACAG : GAA C
NM_001172488.1:1629:ssa_miR_21_b_3p:-27.3_805:G AACG UUUUA A: GGCAG ACAGAU UGUUGUC : CUGUC UGUCUG ACAACAG : GGA C
NM_001173762.1 TARGET 3'UTR_ 1225..2227 [NP_001167233.1] (C-C chemokine receptor type 3)
NM_001173762.1:1003:ssa_miR_7132_3p:-23.1_341: A CCAGG UAGU A: AAC UCUG GACGCCUCA : UUG AGAU UUGCGGAGU :AC AACA
NM_001173970.1 TARGET 3'UTR_ 2579..3516 [NP_001167441.1] (Interleukin-31 receptor A precursor)
NM_001173970.1:938:ssa_miR_1338_3p:-22.6_341: A G UUGCA ACAAUUU A: GGG UG GC CCUGAGA : CCC AC UG GGACUCU :GUA G CUU A
NM_001252364.1 TARGET 3'UTR_ 1144..1779 [NP_001239293.1] (interferon regulatory factor 1 isoform 2)
NM_001252364.1:636:ssa_miR_462_b_5p:-19.2_390: U C U AAAAGAAA U: CUGUUUUA UG G UUCCGUUA : GACGAAAU AC C AAGGCAAU :GUC C
NM_001252364.1:636:ssa_miR_7132_5p:-18.8_200:U CA A AGACAUUU A G: UUGA GGA GU UUU ACCAAGU : GACU CCU CG AAA UGGUUCA :C C G
NM_001123552.1 TARGET 3'UTR_ 2162..2496 [NP_001117024.1] (interleukin 1 receptor accessory protein precursor)
NM_001123552.1:335:ssa_miR_2188_3p:-19.5_50: A G: CACACAGC : GUGUGUCG :CUAUCCAGACUGGA
NM_001123558.1 TARGET 3'UTR_ 691..1132 [NP_001117030.1] (interferon, gamma precursor)
NM_001123558.1:442:ssa_miR_8011_3p:-18.7_64:U GU C: GG CAGUUU AGCAUUU : UC GUUAAG UCGUAAA :U GU ACG U
NM_001123618.1 TARGET 3'UTR_ 388..848 [NP_001117090.1] (CCL4-like chemokine precursor)
NM_001123618.1:461:ssa_miR_146_a_3_3p:-19.0_325: U UAGU A: AGAG UG UCCAUAGA : UCUU AC AGGUAUCU :UCU G UU A
NM_001123618.1:461:ssa_miR_146_a_3p:-21.0_314:U UUAAAUU U U A: UAGA AGAG UG AG UCCAUAGA : GUCU UCUU AC UC GGGUAUCU :G G A
NM_001136550.1 [NP_001130022.1] NM_001136549.1 [NP_001130021.1] NM_001136548.1 TARGET 3'UTR_ 1280..2009 [NP_001130020.1] (interferon regulatory factor 7)
NM_001136550.1:730:ssa_miR_731_5p:-19.3_376: U UC G: UCUG AAUGUGUCAU : AGGC UUGCACAGUA :UU CCUCUU A
NM_001139972.1 TARGET 3'UTR_ 1266..2036 [NP_001133444.1] (C-C chemokine receptor type 6)
NM_001139972.1:771:ssa_miR_181_c_5p:-18.5_75:U UU U U: UCCAUC UA UGAAUGUU : GGGUGG GU ACUUACAA : CU CGUU
NM_001139974.1 TARGET 3'UTR_ 1209..1841 [NP_001133446.1] (Jeltraxin precursor)
NM_001139974.1:633:ssa_miR_146_b_5p:-21.9_401:A AAU AG G: CCA AUG AC CAGUUCUCA : GGU UAC UG GUCAAGAGU : AGA C AA
NM_001139974.1:633:ssa_miR_181_c_5p:-19.0_90:A UG AU CUCUG C: CU UGA CA GAUGAAUGU : GG GCU GU UUACUUACA :G UG CG A
NM_001139982.1 TARGET 3'UTR_ 1448..2178 [NP_001133454.1] (Interferon regulatory factor 4)
NM_001139982.1:731:ssa_miR_731_5p:-18.1_639: A UUU UU CUC U A: CC GGA GG AC GUGUCAU : GG CCU UU UG CACAGUA :UUA C CU A
NM_001140137.1 TARGET 3'UTR_ 1458..2370 [NP_001133609.1] (interferon-related developmental regulator 1)
NM_001140137.1:913:ssa_miR_731_5p:-20.2_762:C AA CGCAU CUUUC G: AGU GGG AG AUGUGUCAU : UUA CCC UC UGCACAGUA : GG UUU A
NM_001140169.1 TARGET 3'UTR_ 1415..2812 [NP_001133641.1] (Interleukin-13 receptor alpha-2 chain precursor)
NM_001140169.1:1398:ssa_miR_731_3p:-24.5_860:U AUUUAAA UAAC A: UGCU AUGA UUCCCGGU : ACGA UGCU AAGGGCCA : CUG UU C
NM_001140169.1:1398:ssa_miR_731_5p:-19.1_72: C C CCAAGU UUCA G: CUG GAG GAC GUGUCAUU : GGC CUC UUG CACAGUAA :UUA C UU
NM_001140493.1 TARGET 3'UTR_ 1260..2417 [NP_001133965.1] (C-X-C chemokine receptor type 3)
NM_001140493.1:1158:ssa_miR_731_5p:-20.8_462:U CCCUAUU G A: AGUCC AGAA GUGUCAU : UUAGG UUUU CACAGUA : CCCUC G A
NM_001140493.1:1158:ssa_miR_731_5p:-24.9_75:G GAUUGGU U CAUAACCU G: GGUCUGGG GGA GAC GUGUCAU : UUAGGCCC UCU UUG CACAGUA : U A
NM_001140493.1:1158:ssa_miR_8011_3p:-18.4_326:U UCU A C U: GGC AU CU CAGCAUUU : UCG UA GA GUCGUAAA :U UGU A C U
NM_001173583.1 TARGET 3'UTR_ 2906..3531 [NP_001167054.1] (nuclear factor NF-kappa-B p100 subunit)
NM_001173583.1:626:ssa_miR_462_a_3p:-20.2_189:U U A: G CGG GCAUCCAG : C GCC UGUAGGUC :U U UUGGG C
NM_001123611.1 TARGET 3'UTR_ 1484..2100 [NP_001117083.1] (CD4-like protein isoform 1 precursor)
NM_001123611.1:617:ssa_miR_155_5p:-18.2_240: A A U GUAUACAA G: CUGU CAC GA AGCAUUAA : GAUA GUG CU UCGUAAUU :UGGG AA
NM_001123691.1 TARGET 3'UTR_ 2017..2274 [NP_001117163.1] (toll-like leucine-rich repeat precursor)
NM_001123691.1:258:ssa_miR_2188_3p:-24.3_159: A G: GUUUG UCACACAGC : CAGAC AGUGUGUCG :CUAUC UGG
NM_001123691.1:258:ssa_miR_731_5p:-20.7_14:G UU UAUU CG U: AGU GG A UGUGUCAUU : UUA CC U GCACAGUAA : GG CUCU UU
NM_001139765.1 TARGET 3'UTR_ 1177..1950 [NP_001133237.1] (cyclin-dependent kinase 9)
NM_001139765.1:774:ssa_miR_21_a_1_3p:-21.5_690: U G C A A: GGU UAUA GAU CGUUGUC : UCG AUGU CUG GCAACAG :UG A C
NM_001140167.1 TARGET 3'UTR_ 1177..2011 [NP_001133639.1] (Interferon-stimulated 20 kDa exonuclease-like 1)
NM_001140167.1:835:ssa_miR_731_3p:-30.3_638:A UCUU AUUACACC GUAUC A: GCUG GCACGAA A UCCCGGUG : CGAC UGUGCUU U AGGGCCAC :A A
NM_001140256.1 TARGET 3'UTR_ 1778..2766 [NP_001133728.1] (TGF-beta receptor type-2)
NM_001140256.1:989:ssa_miR_462_a_5p:-23.2_318:A UA ACCAAAU UAUA C: UAGC UGCAU UGUG UUCCGUUA : GUCG ACGUA AUAC AAGGCAAU : CC
NM_001140256.1:989:ssa_miR_462_b_5p:-20.3_318:A AU AUACCAAA UAUA C: UAGCU GC UUGUG UUCCGUUA : GUCGA CG AAUAC AAGGCAAU : A CC
NM_001140256.1:989:ssa_miR_731_5p:-19.7_128: C AA CAAACAUU UGUGG G: UCC GGAG GGA UGUGUCAU : AGG CCUC UUU GCACAGUA :UU C U A
NM_001140823.2 TARGET 3'UTR_ 688..1191 [NP_001134295.1] (peroxiredoxin-1)
NM_001140823.2:504:ssa_miR_1338_3p:-19.4_111: C CA UCUCU G: GCU G CCUGAGAU : CGA C GGACUCUA :GUACC CUG UU
NM_001141046.2 TARGET 3'UTR_ 856..1347 [NP_001134518.1] (CD209 antigen-like protein D)
NM_001141046.2:492:ssa_miR_731_5p:-21.1_429:U A C: AUU GGA ACGUGUCAUU : UAG CCU UGCACAGUAA :U GC CUUU
NM_001141086.1 TARGET 3'UTR_ 916..1387 [NP_001134558.1] (Apoptosis regulator Bcl-X)
NM_001141086.1:472:ssa_miR_1338_3p:-25.9_371:A A UUG U: UAU GGC GCG GCCUGAGAU : GUA CCG UGC UGGACUCUA : C AC U
NM_001141194.1 TARGET 3'UTR_ 1109..1412 [NP_001134666.1] (programmed cell death protein 2)
NM_001141194.1:304:ssa_miR_155_5p:-19.6_263:U AA UUUUUG A: GC UGUCAU AGCAUUAA : UG AUAGUG UCGUAAUU : GGG CUAA
NM_001141194.1:304:ssa_miR_223_5p:-18.1_230:A U A GAU U: UAGC UCA CU UUAAAUACAU : GUUG AGU GA AGUUUAUGUG : C AC
NM_001141449.1 TARGET 3'UTR_ 855..1505 [NP_001134921.1] (CD209 antigen-like protein E)
NM_001141449.1:651:ssa_miR_462_a_3p:-20.3_347: G U: ACAUCCAGG : UGUAGGUCC :UCUGCCUUGGG
NM_001141483.2 TARGET 3'UTR_ 836..1237 [NP_001134955.1] (Interferon-inducible GTPase 1)
NM_001141483.2:402:ssa_miR_223_5p:-19.2_170: C AA G: ACUCA CU AAAUACAC : UGAGU GA UUUAUGUG :GU C ACAG
NM_001141547.1 TARGET 3'UTR_ 473..654 [NP_001135019.1] (Macrophage migration inhibitory factor)
NM_001141547.1:182:ssa_miR_155_5p:-20.3_45:C A AUA AGUAC A: AC CCUUA AUGGU AGCAUUAG : UG GGGAU UGCUA UCGUAAUU : AG A
NM_001141679.1 TARGET 3'UTR_ 688..2615 [NP_001135151.1] (BCL2/adenovirus E1B interacting protein 3-like)
NM_001141679.1:1928:ssa_miR_1338_3p:-23.8_171: C CA G: CUG CG GACCUGAGAU : GAC GC UUGGACUCUA :GUACCC U
NM_001141679.1:1928:ssa_miR_146_b_5p:-21.2_1013: U G U: GUCUGU UUU AGUUCUC : UAGAUA GAA UCAAGAG :GG CCU G U
NM_001141679.1:1928:ssa_miR_181_c_5p:-23.1_1758:G AA UG AAAGGAA G: CCCA G A AAUGAAUGU : GGGU C U UUACUUACA : GG UG CG A
NM_001141679.1:1928:ssa_miR_731_5p:-19.9_988: U UG C: UCUGG UGUGUCAUU : AGGCC GCACAGUAA :UU CUCUUUU
NM_001141880.1 TARGET 3'UTR_ 371..1254 [NP_001135352.1] (Barrier-to-autointegration factor B)
NM_001141880.1:884:ssa_miR_462_a_3p:-26.6_694:G UU CCAACCU UGC A: GG GGG CCC CAUCCAGG : UC CCU GGG GUAGGUCC : UG U U
NM_001141880.1:884:ssa_miR_7132_5p:-18.3_810:C AC CA GGUACCGA C G: GC GG AGC UG ACCAAGU : CG CC UCG AC UGGUUCA : ACU AA G
NM_001146413.2 TARGET 3'UTR_ 1121..1515 [NP_001139885.1] (Lysozyme g)
NM_001146413.2:395:ssa_miR_146_b_5p:-22.9_140: U A AAG UAA U: UCUGU GGA UC AGUUCUC : AGAUA CCU AG UCAAGAG :GGU GA U
NM_001146610.1 TARGET 3'UTR_ 771..1139 [NP_001140082.1] (Complement C1q-like protein 4 precursor)
NM_001146610.1:369:ssa_miR_223_5p:-18.1_186: U GUUGACA GGUA U: AUUCAG UUGUU AAAUACAU : UGAGUC AACAG UUUAUGUG :GU G
NM_001165334.1 TARGET 3'UTR_ 1189..2824 [NP_001158806.1] (POU domain, class 4, transcription factor 2)
NM_001165334.1:1636:ssa_miR_8011_3p:-18.3_228: U G A: GUACA G AGCAUUUG : CGUGU C UCGUAAAU :UU UAAGA G
NM_001165379.1 TARGET 3'UTR_ 2295..3252 [NP_001158851.1] (Influenza virus NS1A-binding protein homolog A)
NM_001165379.1:958:ssa_miR_7132_5p:-20.0_704:U UCU U GUUCUA A: GCU G GCUU ACCAAGU : CGA C CGAA UGGUUCA : CUC U AC G
NM_001173598.1 TARGET 3'UTR_ 1616..3631 [NP_001167069.1] (TNF receptor-associated factor 4)
NM_001173598.1:2016:ssa_miR_1338_3p:-21.6_1308:U CC CCCCU A: UAUG UUGAU CCUGAGA : GUAC GACUG GGACUCU : CC CUU A
NM_001173598.1:2016:ssa_miR_1338_3p:-26.3_833:A CUC UG U A: CAU CUG GGG CCUGAGA : GUA GAC CUU GGACUCU : CCC UG A
NM_001173598.1:2016:ssa_miR_731_5p:-18.9_1179:C UU UUAAU A: AU G AAUGUGUCAU : UA C UUGCACAGUA :U GG CCUCUU A
NM_001173644.1 TARGET 3'UTR_ 1611..3303 [NP_001167115.1] (transcription factor SOX-4)
NM_001173644.1:1693:ssa_miR_21_a_2_3p:-21.1_31: A AAA U: GCAGG UGUUGUC : UGUCU ACAACAG :CUGUCGAA G C
NM_001173644.1:1693:ssa_miR_21_a_2_3p:-24.1_505:G U A: GACAGUUU UUGUUGUC : CUGUCGAA GACAACAG : UGUCU C
NM_001173644.1:1693:ssa_miR_21_b_3p:-21.1_31: A AAA U: GCAGG UGUUGUC : UGUCU ACAACAG :CUGUCGGA G C
NM_001173644.1:1693:ssa_miR_21_b_3p:-25.7_496:U GU GGG UUUU A: GG GUC ACAG UUGUUGUC : CU CGG UGUC GACAACAG : GU A U C
NM_001173644.1:1693:ssa_miR_2188_3p:-18.1_1314: A C CAACA A: UG GCUU CACACAGU : AC UGGA GUGUGUCG :CUAUCCAG
NM_001173644.1:1693:ssa_miR_731_5p:-24.3_74: U UAAAGU UUU A: UCCGG GA UGUGUCAU : AGGCC CU GCACAGUA :UU CU UUU A
NM_001173699.1 TARGET 3'UTR_ 1474..2304 [NP_001167170.1] (cyclin-Y)
NM_001173699.1:831:ssa_miR_2188_3p:-27.0_136: U A: GGUUUG UUUCACACAG : CCAGAC GGAGUGUGUC :CUAU U G
NM_001173711.1 TARGET 3'UTR_ 1664..3626 [NP_001167182.1] (ERBB receptor feedback inhibitor 1)
NM_001173711.1:1963:ssa_miR_21_a_1_3p:-19.1_212: G AAA U: AGCU CGUUGUC : UCGA GCAACAG :UG AUGUCUG C
NM_001173711.1:1963:ssa_miR_223_5p:-18.9_898: A CU C G: UCA GCUU CAAAUACAU : AGU CGAA GUUUAUGUG :GUUG CA
NM_001173784.1 TARGET 3'UTR_ 869..2305 [NP_001167255.1] (TRAF2-binding protein)
NM_001173784.1:1437:ssa_miR_462_a_3p:-24.6_74: A G UUGGACAA U: GCGGGAUC A CAUCCAG : UGCCUUGG U GUAGGUC :UC G C
NM_001173816.1 TARGET 3'UTR_ 1303..2212 [NP_001167287.1] (Viral myc transforming protein)
NM_001173816.1:910:ssa_miR_1338_3p:-30.6_696: C U A: GGG CUGA AACCUGAGA : CCC GACU UUGGACUCU :GUA GC A
NM_001173816.1:910:ssa_miR_181_c_5p:-21.8_588: G U CU U G: ACC GAC GU AUGAAUGU : UGG CUG CG UACUUACA :GGG U U A
NM_001173816.1:910:ssa_miR_462_a_3p:-20.5_425: C ACAA AUUGAUU U: AUGGAA C CAUCCAG : UGCCUU G GUAGGUC :UC G GU C
NM_001173816.1:910:ssa_miR_8011_3p:-24.6_7:G AA AA G: AGGCGCAA CU AGCAUUUA : UUCGUGUU GA UCGUAAAU : AA CG
NM_001173838.1 TARGET 3'UTR_ 1494..2683 [NP_001167309.1] (single Ig IL-1-related receptor precursor)
NM_001173838.1:1190:ssa_miR_181_c_5p:-22.8_71:U U C A: CUCACU CAGU UGAAUGU : GGGUGG GUCG ACUUACA : CU UU A
NM_001173838.1:1190:ssa_miR_462_a_3p:-23.2_560:A A UCCACCAC AAAAGG U: AG AUGG ACCC ACAUCCAG : UC UGCC UGGG UGUAGGUC : U C
NM_001123523.1 TARGET 3'UTR_ 536..1007 [NP_001116995.1] (dj-1 protein)
NM_001123523.1:472:ssa_miR_2188_3p:-20.9_252: U C A A: GUUU AUC UCACACAG : CAGA UGG AGUGUGUC :CUAUC C G
NM_001123524.1 TARGET 3'UTR_ 1986..2758 [NP_001116996.1] (serine/threonine protein kinase RAF1c)
NM_001123524.1:773:ssa_miR_1338_3p:-19.1_246: A CU UUUU C: GCU AC CCUGAGAU : CGA UG GGACUCUA :GUACC C CUU
NM_001123524.1:773:ssa_miR_92_a_3_5p:-29.5_151:U UGU AGUCUGGA G: GC CUG CCU CCCAGCCU : CG GAC GGG GGGUCGGA :U U UGU GA
NM_001123526.1 TARGET 3'UTR_ 481..720 [NP_001116998.1] (nucleoside diphosphate kinase)
NM_001123526.1:240:ssa_miR_155_5p:-22.0_52:C ACAA C A: AUCC AC AUUAGCAUUAG : UGGG UG UAAUCGUAAUU : GAUAG C
NM_001123533.1 TARGET 3'UTR_ 4826..5496 [NP_001117005.1] (cystic fibrosis transmembrane conductance regulator I)
NM_001123533.1:671:ssa_miR_2188_3p:-26.3_237:A U G U UAUUGGUA G: GAUG GGUC G CCU CACACAG : CUAU CCAG C GGA GUGUGUC : A U G
NM_001123533.1:671:ssa_miR_223_5p:-21.4_407:A AAA GCCUG A: AACUC AGCU UAAAUACA : UUGAG UCGA GUUUAUGU :G ACA G
NM_001123534.1 TARGET 3'UTR_ 4668..5413 [NP_001117006.1] (cystic fibrosis transmembrane conductance regulator II)
NM_001123534.1:746:ssa_miR_181_c_5p:-18.8_244:A G A G: U AU ACAGU GUGAAUGU : G UG UGUCG UACUUACA :G G GC U A
NM_001123534.1:746:ssa_miR_223_5p:-23.6_556:G AUAUUCAA G A: CAACUU AGCU UAAAUACAC : GUUGAG UCGA GUUUAUGUG : ACA
NM_001123535.1 TARGET 3'UTR_ 893..1519 [NP_001117007.1] (proteasome subunit beta type 7b)
NM_001123535.1:627:ssa_miR_223_5p:-23.1_259: G G A G U: UU AG CUUGU AAAUACAC : GA UC GAACA UUUAUGUG :GUU G G
NM_001123536.1 TARGET 3'UTR_ 1068..1977 [NP_001117008.1] (rod-like opsin)
NM_001123536.1:910:ssa_miR_1338_3p:-20.2_744: A ACCU G: GAC CCUGAGA : CUG GGACUCU :GUACCCGA CUU A
NM_001123536.1:910:ssa_miR_181_c_5p:-19.3_683:U G U AAAA CC A: U GC CGG GGU UGAAUGU : G UG GCU UCG ACUUACA :G G G UU A
NM_001123536.1:910:ssa_miR_223_5p:-18.3_560: U G A U: ACUUAG GU AAAUACAU : UGAGUC CA UUUAUGUG :GU GAA G
NM_001123536.1:910:ssa_miR_223_5p:-23.4_508: G UA CCCC U: UUCAGCU UG UUAAAUACAC : GAGUCGA AC AGUUUAUGUG :GUU
NM_001123536.1:910:ssa_miR_92_a_3_5p:-34.6_17: C UCCUU G C: CUGAC ACCU UCCCAGCC : GACUG UGGG AGGGUCGG :UCGU G A
NM_001123537.1 TARGET 3'UTR_ 1071..1551 [NP_001117009.1] (rod opsin)
NM_001123537.1:481:ssa_miR_181_c_5p:-23.0_411:G UUAUUU A: UUACUGGC GUGAAUGU : GGUGGCUG UACUUACA :G UCGU A
NM_001123540.1 TARGET 3'UTR_ 1525..2298 [NP_001117012.1] (tyrosine-protein kinase HCK)
NM_001123540.1:774:ssa_miR_181_c_5p:-24.7_628:U G C A U G: U ACUG ACAG CA UGAAUGUU : G UGGC UGUC GU ACUUACAA :G G U
NM_001123542.2 TARGET 3'UTR_ 1563..2650 [NP_001117014.1] (delta-5 fatty acyl desaturase)
NM_001123542.2:1088:ssa_miR_462_a_5p:-19.4_973:U GGAUU CC UAC CU U: CAGU UGU GU UAUG UUCCGUUG : GUCG ACG UA AUAC AAGGCAAU : CC
NM_001123542.2:1088:ssa_miR_462_b_5p:-18.9_973:U GGAUU CCG AC CU U: CAGU UGU UU UAUG UUCCGUUG : GUCG ACG AA AUAC AAGGCAAU : CC
NM_001123543.1 TARGET 3'UTR_ 3688..5790 [NP_001117015.1] (aryl hydrocarbon receptor 2 delta)
NM_001123543.1:2103:ssa_miR_2188_3p:-22.9_1888:C U U A: AUA GUUU CUUCACACAG : UAU CAGA GGAGUGUGUC :C C CU G
NM_001123543.1:2103:ssa_miR_2188_3p:-24.2_109: A C: GA CUCACACAGC : CU GAGUGUGUCG :CUAUCCAGA G
NM_001123547.1 TARGET 3'UTR_ 1052..1282 [NP_001117019.1] (alkaline phosphatase)
NM_001123547.1:231:ssa_miR_1338_3p:-19.5_114:G CU UUU CACAAAU G: UAUG CUG UG CCUGAGA : GUAC GAC GC GGACUCU : CC U UU A
NM_001123547.1:231:ssa_miR_181_c_5p:-23.9_51:G G CCUU A: CCA UGA GGCA UGAAUGU : GGU GCU UCGU ACUUACA :G G G U A
NM_001123547.1:231:ssa_miR_2188_3p:-21.6_6: U C ACACA A: UCU AC CACACAGC : AGA UG GUGUGUCG :CUAUCC C GA
NM_001123549.1 TARGET 3'UTR_ 1236..2500 [NP_001117021.1] (myostatin 1a precursor)
NM_001123549.1:1265:ssa_miR_2188_3p:-20.9_756: A C A A: UG AC CACACAGC : AC UG GUGUGUCG :CUAUCCAG GA
NM_001123549.1:1265:ssa_miR_2188_3p:-22.8_567:C ACA A: AUAGGU GC CACACAG : UAUCCA UG GUGUGUC :C GAC GA G
NM_001123553.1 TARGET 3'UTR_ 1753..2728 [NP_001117025.1] (glutamate dehydrogenase 1, mitochondrial)
NM_001123553.1:976:ssa_miR_92_a_3_5p:-36.4_23:G GACCCAG CCC C: AGCA GGC GCCUUUCCCAGCCU : UCGU CUG UGGGGAGGGUCGGA : GA
NM_001123554.1 TARGET 3'UTR_ 904..1319 [NP_001117026.1] (myoblast determination protein 2)
NM_001123554.1:416:ssa_miR_21_a_2_3p:-20.6_262: A UGU UG A: CUUG G UGUUGUC : GAAU C ACAACAG :CUGUC GU UG C
NM_001123554.1:416:ssa_miR_21_b_3p:-20.3_262: A UGU UG A: CUUG G UGUUGUC : GGAU C ACAACAG :CUGUC GU UG C
NM_001123555.1 TARGET 3'UTR_ 2460..2722 [NP_001117027.1] (luteinizing hormone receptor precursor)
NM_001123555.1:263:ssa_miR_731_5p:-20.9_196: A CU C: UGG AAAUGUGUCAUU : GCC UUUGCACAGUAA :UUAG CUCU
NM_001123556.1 TARGET 3'UTR_ 3704..4451 [NP_001117028.1] (aryl hydrocarbon receptor 2 beta)
NM_001123556.1:748:ssa_miR_223_5p:-19.0_195: A GU CAG A: UCAGU UUG UAAAUACA : AGUCG AAC GUUUAUGU :GUUG A G
NM_001123562.1 TARGET 3'UTR_ 1014..1432 [NP_001117034.1] (myeloid leukemia differentiation protein homologue)
NM_001123562.1:419:ssa_miR_146_b_5p:-23.1_46: A AU CCGCA U: AUGGACU UC AGUUCUC : UACCUGA AG UCAAGAG :GGUAGA U
NM_001123566.1 TARGET 3'UTR_ 1921..3138 [NP_001117038.1] (prion protein precursor)
NM_001123566.1:1218:ssa_miR_146_b_5p:-22.6_880:C UU U: CUAUUU CUUUAGUUCUC : GGUAGA GAAGUCAAGAG : UACCU U
NM_001123567.2 TARGET 3'UTR_ 978..1955 [NP_001117039.1] (polyunsaturated fatty acid elongase)
NM_001123567.2:978:ssa_miR_155_5p:-19.3_686:G A G UG U: UC CUUAU GC AGCAUUA : GG GGAUA UG UCGUAAU :U G CUAA U
NM_001123571.1 TARGET 3'UTR_ 3096..4051 [NP_001117043.1] (extracellular calcium-sensing receptor precursor)
NM_001123571.1:956:ssa_miR_223_5p:-18.4_184:A U AAAU GAAAAUCA A: CA UUCA GCU UCAAAUACAU : GU GAGU CGA AGUUUAUGUG : U AC
NM_001123571.1:956:ssa_miR_731_5p:-21.4_832: A UCAU UG A: CGG A GUGUCAU : GCC U CACAGUA :UUAG CUCUU UG A
NM_001123576.1 TARGET 3'UTR_ 1803..2654 [NP_001117048.1] (growth hormone receptor isoform 1 precursor)
NM_001123576.1:852:ssa_miR_181_c_5p:-19.6_620:G U UUAC U: UCAUUG GC UGAAUGUU : GGUGGC CG ACUUACAA :G UGU UU
NM_001123576.1:852:ssa_miR_7132_5p:-26.1_533: A GA AUUUGG G: GAGG AGU UGACCAAGU : CUCC UCG ACUGGUUCA :CGA AA G
NM_001123579.1 TARGET 3'UTR_ 1064..1791 [NP_001117051.1] (C type lectin receptor A)
NM_001123579.1:728:ssa_miR_21_a_2_3p:-18.5_68:U AA U: GAUGGC UGUUGUC : CUGUCG ACAACAG : AAUGUCUG C
NM_001123579.1:728:ssa_miR_21_b_3p:-19.6_68:U AA U: GAUGGC UGUUGUC : CUGUCG ACAACAG : GAUGUCUG C
NM_001123581.1 TARGET 3'UTR_ 993..1619 [NP_001117053.1] (C type lectin receptor C)
NM_001123581.1:627:ssa_miR_155_5p:-24.7_277:C UAGACUU AGACUUU AC U: ACCCCUGUCG UGGU U AGCAUUA : UGGGGAUAGU GCUA A UCGUAAU : U
NM_001123590.1 TARGET 3'UTR_ 891..1433 [NP_001117062.1] (tumor necrosis factor alpha-2 precursor)
NM_001123590.1:543:ssa_miR_181_c_5p:-21.0_9: A GCCAGA U: GGCAG GAUGAAUGUU : CUGUC UUACUUACAA :GGGUGG G
NM_001123594.1 TARGET 3'UTR_ 1795..2608 [NP_001117066.1] (growth hormone receptor isoform 2 precursor)
NM_001123594.1:814:ssa_miR_2188_3p:-20.7_5: G G AGA AUGCUAU G A: AGGU U GACU U CACACAG : UCCA A CUGG A GUGUGUC :CUA G G
NM_001123596.1 [NP_001117068.1] NM_001123595.1 TARGET 3'UTR_ 1576..2621 [NP_001117067.1] (protein kinase containing Z-DNA binding domains)
NM_001123596.1:1046:ssa_miR_21_a_2_3p:-19.2_540: G AUC A CG A: UAGUU ACA AC UGUUGUC : GUCGA UGU UG ACAACAG :CU A C C
NM_001123596.1:1046:ssa_miR_21_b_3p:-19.1_540: G AUC A CG A: UAGUU ACA AC UGUUGUC : GUCGG UGU UG ACAACAG :CU A C C
NM_001123596.1:1046:ssa_miR_2188_3p:-23.9_60: C CUAUUCAA AGGA G: AGGUC GAC CACACAG : UCCAG CUG GUGUGUC :CUA A GA G
NM_001123607.1 TARGET 3'UTR_ 709..1125 [NP_001117079.1] (myogenic regulatory factor 4)
NM_001123607.1:417:ssa_miR_8011_3p:-18.2_28: U GCGAC U C: GUAUAA G CAGCAUUU : CGUGUU C GUCGUAAA :UU AAGA U
NM_001123613.2 [NP_001117085.1] NM_001141467.2 TARGET 3'UTR_ 1409..1582 [NP_001134939.1] (tubulin alpha-1A chain)
NM_001123613.2:174:ssa_miR_146_a_3_3p:-19.5_77:C CUAAU AAUCAU G: AGA AUUGGA UCCAUAGA : UCU UGACUU AGGUAUCU : UCU A
NM_001123613.2:174:ssa_miR_146_a_3p:-21.2_76:A CUAAUAUU AUCAU G: CAGA GGAA UCCAUAGA : GUCU UCUU GGGUAUCU :G GACUC A
NM_001123616.1 TARGET 3'UTR_ 449..898 [NP_001117088.1] (ubiquitin-conjugating enzyme E2 variant 1-like)
NM_001123616.1:450:ssa_miR_2188_3p:-21.3_130: C A CCCA G: G ACC CACACAGC : C UGG GUGUGUCG :CUAUCCAGA A
NM_001123617.1 TARGET 3'UTR_ 898..1938 [NP_001117089.1] (tumor necrosis factor alpha)
NM_001123617.1:1041:ssa_miR_21_a_2_3p:-19.9_804:U GU U: AUAGUU AUUGUUGUC : UGUCGA UGACAACAG :C AUGUC C
NM_001123617.1:1041:ssa_miR_21_b_3p:-19.8_804:U GU U: AUAGUU AUUGUUGUC : UGUCGG UGACAACAG :C AUGUC C
NM_001123617.1:1041:ssa_miR_8011_3p:-18.6_659: G AA AUUUUU U: ACGAUUC UGU AGCAUUU : UGUUAAG ACG UCGUAAA :UUCG U
NM_001123619.1 TARGET 3'UTR_ 1348..2086 [NP_001117091.2] (UMP-CMP kinase 2, mitochondrial)
NM_001123619.1:739:ssa_miR_1338_3p:-19.0_487: A U: GGCCUGAGAU : UUGGACUCUA :GUACCCGACUGC
NM_001123619.1:739:ssa_miR_2188_3p:-18.3_609: A AU AAAC A A: GGG UC GC CACACAG : UCC AG UG GUGUGUC :CUA AC GA G
NM_001123619.1:739:ssa_miR_2188_3p:-19.8_193: A AU AUG A: UC GC CACACAGU : AG UG GUGUGUCG :CUAUCC AC GA
NM_001123626.1 [NP_001117098.1] NM_001123620.1 TARGET 3'UTR_ 645..1167 [NP_001117092.1] (CD3zeta-2 precursor)
NM_001123626.1:523:ssa_miR_7132_3p:-19.2_11:A G A U: UGGA G UC ACGCCUCG : ACUU C AG UGCGGAGU : GAA A AUU
NM_001123630.1 TARGET 3'UTR_ 1879..3883 [NP_001117102.1] (solute carrier family 6, member 6)
NM_001123630.1:2005:ssa_miR_155_5p:-21.4_1148:U ACUUUGA UAU CAAACAGG A: GCUC UAUC CGGUU AGCAUUAG : UGGG AUAG GCUAA UCGUAAUU : G U
NM_001123630.1:2005:ssa_miR_181_c_5p:-18.5_1747:G G A UA AAAAAU U: U ACC ACA A AUGAAUGUU : G UGG UGU U UACUUACAA :G G C CG
NM_001123630.1:2005:ssa_miR_181_c_5p:-19.8_585:A A: CCACC UGAAUGU : GGUGG ACUUACA :G CUGUCGUU A
NM_001123630.1:2005:ssa_miR_21_a_2_3p:-19.2_219: U A U: GUU GCG UUGUUGUCG : CGA UGU GACAACAGC :CUGU A CU
NM_001123630.1:2005:ssa_miR_21_a_2_3p:-19.6_454:U AUCC UCUGAGGU UUUUUUAU A: GGCAGU UUG CA CUGUUGUCG : CUGUCG AAU GU GACAACAGC : CU
NM_001123630.1:2005:ssa_miR_21_b_3p:-19.1_219: U A U: GUU GCG UUGUUGUCG : CGG UGU GACAACAGC :CUGU A CU
NM_001123630.1:2005:ssa_miR_21_b_3p:-21.3_472: A UUUUUAU A: GGUC AU CUGUUGUCG : UCGG UG GACAACAGC :CUG A UCU
NM_001123632.1 TARGET 3'UTR_ 1422..1547 [NP_001117104.1] (antithrombin protein precursor)
NM_001123632.1:126:ssa_miR_731_5p:-18.2_11: C C: AGAUGUGUCAUU : UUUGCACAGUAA :UUAGGCCCUCU
NM_001123634.1 TARGET 3'UTR_ 1239..2365 [NP_001117106.1] (myostatin 1b precursor)
NM_001123634.1:1127:ssa_miR_181_c_5p:-20.3_826:G A AGA UAUAUUU A: UCUA GACAG AA UGAAUGUU : GGGU CUGUC UU ACUUACAA : GG G
NM_001123634.1:1127:ssa_miR_2188_3p:-24.2_657: A A: CUCACACAGC : GAGUGUGUCG :CUAUCCAGACUG
NM_001123639.1 TARGET 3'UTR_ 1102..1713 [NP_001117111.1] (glycerol-3-phosphate dehydrogenase)
NM_001123639.1:612:ssa_miR_223_5p:-18.0_291:U UG AUUUUCCA U: G UCAG AAAUACAU : U AGUC UUUAUGUG :G UG GAACAG
NM_001123642.1 [NP_001117114.1] NM_001123679.1 TARGET 3'UTR_ 883..1766 [NP_001117151.1] (paired-like homeodomain transcription factor 3beta)
NM_001123642.1:884:ssa_miR_731_3p:-18.2_79: C C: UCCCGGU : AGGGCCA :ACGACUGUGCUUUA C
NM_001123642.1:884:ssa_miR_92_a_3_5p:-34.2_6:U C U A G: GUAC CAC CCC CCCAGCCU : CGUG GUG GGG GGGUCGGA :U ACU A
NM_001123644.1 [NP_001117116.1] NM_001123682.1 TARGET 3'UTR_ 1063..1703 [NP_001117154.1] (paired-like homeodomain transcription factor 2beta)
NM_001123644.1:641:ssa_miR_1338_3p:-18.0_1: U A: ACCUGAGA : UGGACUCU :GUACCCGACUGCU A
NM_001123646.1 TARGET 3'UTR_ 641..1161 [NP_001117118.1] (CD3zeta-1 precursor)
NM_001123646.1:521:ssa_miR_7132_3p:-19.2_11:A G A U: UGGA G UC ACGCCUCG : ACUU C AG UGCGGAGU : GAA A AUU
NM_001123656.1 TARGET 3'UTR_ 937..1137 [NP_001117128.1] (tropomyosin alpha-1 chain)
NM_001123656.1:201:ssa_miR_7132_3p:-19.5_19: A C: AGACGCCUC : UUUGCGGAG :ACUUGAACAAGA U
NM_001123658.1 TARGET 3'UTR_ 723..1010 [NP_001117130.1] (ferritin, middle subunit)
NM_001123658.1:288:ssa_miR_462_a_3p:-21.7_15:C UA G C: AGGC C GCAUCCAG : UCUG G UGUAGGUC : CCUUG G C
NM_001123658.1:288:ssa_miR_8011_3p:-19.3_187: U UGUCUUA C: GCGC CUG AGCAUUU : CGUG GAC UCGUAAA :UU UUAA G U
NM_001123665.1 TARGET 3'UTR_ 1897..2233 [NP_001117137.1] (serum albumin 1 precursor)
NM_001123665.1:337:ssa_miR_223_5p:-20.8_273:U CU CAA U: GACUC GU UCAAAUACAU : UUGAG CG AGUUUAUGUG :G U AAC
NM_001123665.1:337:ssa_miR_92_a_3_5p:-32.7_78:U C CCAUCU C: GUAU GAU ACCUC CCCAGCCU : CGUG CUG UGGGG GGGUCGGA :U A A
NM_001123670.1 TARGET 3'UTR_ 1184..1640 [NP_001117142.1] (Pit-1 protein)
NM_001123670.1:457:ssa_miR_181_c_5p:-19.5_235: A AUGAUU G: ACUGA AUGAAUGU : UGGCU UACUUACA :GGG GUCGU A
NM_001123670.1:457:ssa_miR_731_5p:-22.0_367:U C UUGC U: GUCC AG GCGUGUCAUU : UAGG UC UGCACAGUAA :U CCC UUU
NM_001123678.1 TARGET 3'UTR_ 883..2080 [NP_001117150.1] (paired-like homeodomain transcription factor 3alpha)
NM_001123678.1:1198:ssa_miR_7132_3p:-20.3_445:C GACCACC A: UGGA UG ACGCCUCA : ACUU AC UGCGGAGU : GA AAGAUU
NM_001123678.1:1198:ssa_miR_92_a_3_5p:-34.5_4: A CC ACCCA G: CAC ACACCC CCCAGCCU : GUG UGUGGG GGGUCGGA :UC AC GA
NM_001123680.1 TARGET 3'UTR_ 1070..1714 [NP_001117152.1] (pituitary homeobox 2)
NM_001123680.1:645:ssa_miR_1338_3p:-18.0_1: U A: ACCUGAGA : UGGACUCU :GUACCCGACUGCU A
NM_001123685.1 TARGET 3'UTR_ 2734..3842 [NP_001117157.1] (calcium polyvalent cation receptor 3 precursor)
NM_001123685.1:1109:ssa_miR_223_5p:-18.4_299:A U AAAU GAAAAUCA A: CA UUCA GCU UCAAAUACAU : GU GAGU CGA AGUUUAUGUG : U AC
NM_001123685.1:1109:ssa_miR_731_5p:-21.4_947: A UCAU UG A: CGG A GUGUCAU : GCC U CACAGUA :UUAG CUCUU UG A
NM_001123692.1 TARGET 3'UTR_ 1883..2219 [NP_001117164.1] (serum albumin 2 precursor)
NM_001123692.1:337:ssa_miR_223_5p:-20.8_273:U CU CAA U: GACUC GU UCAAAUACAU : UUGAG CG AGUUUAUGUG :G U AAC
NM_001123692.1:337:ssa_miR_92_a_3_5p:-33.3_78:U C CCAUCU A: GUAU GAU ACCUC CCCAGCCU : CGUG CUG UGGGG GGGUCGGA :U A A
NM_001123699.1 TARGET 3'UTR_ 415..1284 [NP_001117171.1] (beta-2-microglobulin precursor)
NM_001123699.1:870:ssa_miR_1338_3p:-21.4_55:C CCA CUUAA UA G: CGUG GC AC GACCUGAGAU : GUAC CG UG UUGGACUCUA : C AC C
NM_001123699.1:870:ssa_miR_181_c_5p:-20.7_370:C A UU CUAUU G: UCCAU AC GCA UGAAUGU : GGGUG UG CGU ACUUACA : GC U U A
NM_001123699.1:870:ssa_miR_8011_3p:-18.1_408:A U UG UA AU U: AAG C A UUUG CAGCAUUU : UUC G U AGAC GUCGUAAA : UG UA U
NM_001123703.1 [NP_001117175.1] NM_001123696.1 TARGET 3'UTR_ 672..1451 [NP_001117168.1] (hematological and neurological expressed 1-like protein)
NM_001123703.1:780:ssa_miR_181_c_5p:-19.0_527:A UU G: UUAC AUGGU UGAAUGUU : GGUG UGUCG ACUUACAA :G GC UU
NM_001123708.1 [NP_001117180.1] NM_001123565.1 TARGET 3'UTR_ 3693..5859 [NP_001117037.1] (aryl hydrocarbon receptor 2 gamma)
NM_001123708.1:2167:ssa_miR_181_c_5p:-18.0_1648:A AU C U G: UCA GAU CAA UGAAUGU : GGU CUG GUU ACUUACA :G GG UC A
NM_001123708.1:2167:ssa_miR_2188_3p:-22.9_1948:C U U A: AUA GUUU CUUCACACAG : UAU CAGA GGAGUGUGUC :C C CU G
NM_001123708.1:2167:ssa_miR_2188_3p:-24.2_109: A C: GA CUCACACAGC : CU GAGUGUGUCG :CUAUCCAGA G
NM_001123713.1 [NP_001117185.1] NM_001123689.1 TARGET 3'UTR_ 2176..2549 [NP_001117161.1] (transport-associated protein 2A)
NM_001123713.1:374:ssa_miR_21_b_3p:-23.1_326: A UA U: GGUCUAU UGUUGUC : UCGGAUG ACAACAG :CUG UCUG C
NM_001123714.1 TARGET 3'UTR_ 858..1152 [NP_001117186.1] (proteasome subunit beta type-9 precursor)
NM_001123715.1 [NP_001117187.1] NM_001123637.1 TARGET 3'UTR_ 1044..1668 [NP_001117109.1] (myoblast determination protein 1 homolog)
NM_001123715.1:625:ssa_miR_1338_3p:-28.7_374:A U AA AAAC A: GU GGC GGCGG GCCUGAGAU : UA CCG CUGCU UGGACUCUA :G C A
NM_001123717.1 TARGET 3'UTR_ 379..740 [NP_001117189.1] (parvalbumin beta 2)
NM_001123717.1:362:ssa_miR_181_c_5p:-19.7_217:A AGU UCUUUCU CCACU A: CCCAU GCA GU AUGAAUGU : GGGUG UGU CG UACUUACA : GC U A
NM_001123718.1 TARGET 3'UTR_ 373..622 [NP_001117190.1] (parvalbumin beta 1)
NM_001123718.1:250:ssa_miR_181_c_5p:-21.0_123:G AAA GAUU A: UCCA UGAU GUGAAUGU : GGGU GCUG UACUUACA : G UCGU A
NM_001123719.1 TARGET 3'UTR_ 858..959 [NP_001117191.1] (reticulon 4)
NM_001123719.1:102:ssa_miR_1338_3p:-20.5_10:A A CA UC C: AUG GC G CCUGAGA : UAC CG C GGACUCU :G C ACUG UU A
NM_001123726.1 TARGET 3'UTR_ 386..863 [NP_001117198.1] (FXYD domain containing ion transport regulator 9b precursor)
NM_001123726.1:478:ssa_miR_2188_3p:-18.4_268: C G A A A: GA C CACACAG C : CU G GUGUGUC G :CUAUCCAGA G A
NM_001123727.1 TARGET 3'UTR_ 331..820 [NP_001117199.1] (FXYD domain containing ion transport regulator 7)
NM_001123727.1:490:ssa_miR_92_a_3_5p:-28.6_124:A GGU A C: AGUAU GCAC CCCAGCC : UCGUG UGUG GGGUCGG : AC GGGA A
NM_001126230.1 TARGET 3'UTR_ 2274..2993 [NP_001119702.1] (follicle stimulating hormone receptor precursor)
NM_001126230.1:720:ssa_miR_223_5p:-21.4_461: U UC ACCUGG G: GCU CAG GUCAAAUACA : UGA GUC CAGUUUAUGU :GU GAA G
NM_001126231.1 TARGET 3'UTR_ 3006..3959 [NP_001119703.1] (calcium polyvalent cation receptor 1 precursor)
NM_001126231.1:954:ssa_miR_223_5p:-18.4_184:A U AAAU GAAAAUCA A: CA UUCA GCU UCAAAUACAU : GU GAGU CGA AGUUUAUGUG : U AC
NM_001126231.1:954:ssa_miR_731_5p:-21.4_832: A UCAU UG A: CGG A GUGUCAU : GCC U CACAGUA :UUAG CUCUU UG A
NM_001128603.1 TARGET 3'UTR_ 956..1530 [NP_001122075.1] (truncated CD4-2A-like protein precursor)
NM_001128603.1:575:ssa_miR_181_c_5p:-20.4_262:U U U UAU C: CUUACC AUA GU UGAAUGU : GGGUGG UGU CG ACUUACA : C UU A
NM_001136546.1 TARGET 3'UTR_ 1500..2640 [NP_001130018.1] (LIM/homeobox protein Lhx3)
NM_001136546.1:1141:ssa_miR_731_5p:-20.4_540:U CU UG C: GAUCC A GUGUCAU : UUAGG U CACAGUA : CCCUCUU UG A
NM_001139539.1 [NP_001133011.1] NM_001141494.1 TARGET 3'UTR_ 801..1215 [NP_001134966.1] (Glyoxalase domain-containing protein 5)
NM_001139539.1:415:ssa_miR_731_5p:-21.4_310: C UUA CAACAAC UAGUUCCU G: CC GGAGGA G ACGUGUCAU : GG CCUCUU U UGCACAGUA :UUA C A
NM_001139543.1 [NP_001133015.1] NM_001140731.1 TARGET 3'UTR_ 538..1270 [NP_001134203.1] (atad4-B)
NM_001139543.1:733:ssa_miR_462_a_3p:-23.8_494: A U U: GGGAUUUA CAUCCAG : CCUUGGGU GUAGGUC :UCUG C
NM_001139544.1 [NP_001133016.1] NM_001140988.1 TARGET 3'UTR_ 579..1170 [NP_001134460.1] (MAL2 protein)
NM_001139544.1:592:ssa_miR_21_a_1_3p:-20.9_55:C U GUCA AUUGUCA U: CA GCU AGAC CGUUGUC : GU CGA UCUG GCAACAG :U AUG C
NM_001139544.1:592:ssa_miR_8011_3p:-20.3_523:U UUUU GAUU AAA U: GAGUAUA GU UCUG AGCAUUU : UUCGUGU UA AGAC UCGUAAA : G U
NM_001139555.1 TARGET 3'UTR_ 1125..1383 [NP_001133027.1] (homeobox protein HoxD1aa)
NM_001139555.1:259:ssa_miR_21_a_2_3p:-21.8_3:G G G GA C GUU A: GA GG UU ACA GA CUGUUGUC : CU UC AA UGU CU GACAACAG : G G C
NM_001139555.1:259:ssa_miR_21_b_3p:-21.5_3:G G G GA C GUU A: GA GG UU ACA GA CUGUUGUC : CU UC GA UGU CU GACAACAG : G G C
NM_001139565.1 TARGET 3'UTR_ 1034..1367 [NP_001133037.1] (homeobox protein HoxA11ab)
NM_001139565.1:334:ssa_miR_21_a_2_3p:-20.6_249: C C: UGCGGA UGUUGUC : AUGUCU ACAACAG :CUGUCGA G C
NM_001139565.1:334:ssa_miR_21_b_3p:-24.0_247: U C: UCUGCGGA UGUUGUC : GGAUGUCU ACAACAG :CUGUC G C
NM_001139566.1 TARGET 3'UTR_ 953..1276 [NP_001133038.1] (homeobox protein HoxA9ab)
NM_001139566.1:324:ssa_miR_21_a_1_3p:-19.3_63:G U AUUUUU AG U: AC GU UAGA UCGUUGUC : UG CG GUCU GGCAACAG : U AAU C
NM_001139566.1:324:ssa_miR_731_5p:-19.4_245: C CUGCAA G: UCGG GUGUCAUU : GGCC CACAGUAA :UUA CUCUUUUG
NM_001139576.1 TARGET 3'UTR_ 1497..1782 [NP_001133048.1] (homeobox protein HoxB3aa)
NM_001139576.1:286:ssa_miR_21_a_2_3p:-20.3_102:C CAAAAAAG U U U: AUGGC UAU G CUGUUGUC : UGUCG AUG C GACAACAG :C A U U C
NM_001139576.1:286:ssa_miR_21_b_3p:-23.1_102:C AAAAAAG U U U: AUGGCC UAU G CUGUUGUC : UGUCGG AUG C GACAACAG :C U U C
NM_001139582.1 TARGET 3'UTR_ 1337..1569 [NP_001133054.1] (homeobox protein HoxB2ab)
NM_001139582.1:233:ssa_miR_1338_3p:-26.6_116: C UCAUUU AGAUAACA A A: UGGGU UGA U GAACCUGAGAU : ACCCG ACU G CUUGGACUCUA :GU
NM_001139584.1 TARGET 3'UTR_ 984..1368 [NP_001133056.1] (homeobox protein HoxB8ba2)
NM_001139584.1:385:ssa_miR_2188_3p:-24.7_18:U A G: GAUGGG GG UCACACAGU : CUAUCC CU AGUGUGUCG : AGA GG
NM_001139588.1 TARGET 3'UTR_ 1042..2240 [NP_001133060.1] (protein phosphatase 1 regulatory subunit 7)
NM_001139588.1:1199:ssa_miR_7132_5p:-22.2_1113:U AU U AAA U: UUGA GGA C GACCAAGUU : GACU CCU G CUGGUUCAG :C C AAA
NM_001139588.1:1199:ssa_miR_8011_3p:-18.2_850:G GUA AG U: GAGCA AAU GC AGCAUUU : UUCGU UUA CG UCGUAAA : G AGA U
NM_001139589.1 TARGET 3'UTR_ 580..1861 [NP_001133061.1] (microtubule-associated proteins 1A/1B light chain 3A)
NM_001139589.1:1282:ssa_miR_8011_3p:-19.4_1213:U UGCUUCA AUUUUA A: AGCAU AAUUC AGCAUUUG : UCGUG UUAAG UCGUAAAU :U ACG
NM_001139590.1 TARGET 3'UTR_ 1184..1664 [NP_001133062.1] (synapse-associated protein 1)
NM_001139590.1:481:ssa_miR_146_a_3p:-19.6_78:A UGUCU U A A: CAG AG CU AG CCAUAGA : GUC UC GA UC GGUAUCU :G U UU C G A
NM_001139591.1 TARGET 3'UTR_ 663..1370 [NP_001133063.1] (Y+L amino acid transporter 1 (Y+LAT1)-like)
NM_001139591.1:708:ssa_miR_155_5p:-22.5_382:U A G A: GCCC GUCA AGCAUUAA : UGGG UAGU UCGUAAUU : GA GCUAA
NM_001139596.1 TARGET 3'UTR_ 1394..1692 [NP_001133068.1] (casein kinase 1 gamma 2a)
NM_001139596.1:299:ssa_miR_21_a_2_3p:-20.5_127:U A GUGUAAA A U: ACAG C GGA UGUUGUC : UGUC G UCU ACAACAG :C AAUG G C
NM_001139596.1:299:ssa_miR_21_b_3p:-21.5_127:U A G UAAA A U: ACAG C UG GGA UGUUGUC : UGUC G AU UCU ACAACAG :C G G G C
NM_001139598.1 TARGET 3'UTR_ 657..1140 [NP_001133070.1] (ubiquitin-conjugating enzyme E2 E3)
NM_001139598.1:484:ssa_miR_92_a_3_5p:-36.1_25:U C GUUCC C: GU CUGAC CCCC CCCAGCC : CG GACUG GGGG GGGUCGG :U U U A A
NM_001139599.1 TARGET 3'UTR_ 664..1323 [NP_001133071.2] (reticulon 2)
NM_001139599.1:660:ssa_miR_1338_3p:-25.3_602: C CU ACCUGUU C: GCUGAU GA ACCUGAGAU : CGACUG CU UGGACUCUA :GUACC
NM_001139599.1:660:ssa_miR_155_5p:-20.3_261: C GUUGGUAC A: UCAUGAUU AGCAUUAA : AGUGCUAA UCGUAAUU :UGGGGAU
NM_001139603.1 TARGET 3'UTR_ 742..2462 [NP_001133075.1] (synaptogyrin 2-like)
NM_001139603.1:1721:ssa_miR_462_a_3p:-19.1_1162:U A UUU AAAA C U: AGAUG G AGC UA CAUCCAG : UCUGC C UUG GU GUAGGUC : G C
NM_001139603.1:1721:ssa_miR_462_a_3p:-21.0_843: A UUUU A: GG CAUCCAGG : CC GUAGGUCC :UCUG UUGGGU
NM_001139604.1 TARGET 3'UTR_ 709..1179 [NP_001133076.1] (glutamyl-tRNA(Gln) amidotransferase subunit C, mitochondrial)
NM_001139604.1:471:ssa_miR_462_a_3p:-18.7_121:A AA U U: AGA GA CAUCCAG : UCU CU GUAGGUC : GC UGGGU C
NM_001139609.1 TARGET 3'UTR_ 1261..2510 [NP_001133081.1] (MGC81610 protein-like)
NM_001139609.1:1250:ssa_miR_223_5p:-22.1_508:A CUCUAA U: GACUUGGC CAAAUACAU : UUGAGUCG GUUUAUGUG :G AACA
NM_001139609.1:1250:ssa_miR_7132_5p:-22.5_1022: A UU GC A: AGG GCU ACCAAGUU : UCC CGA UGGUUCAG :CGAC U AAC
NM_001139612.1 TARGET 3'UTR_ 725..2488 [NP_001133084.1] (v-maf musculoaponeurotic fibrosarcoma oncogene-like)
NM_001139612.1:1764:ssa_miR_2188_3p:-18.6_183: C A A ACACACA A A: GG UGAC C CACACAG C : CC ACUG G GUGUGUC G :CUAU AG A
NM_001139612.1:1764:ssa_miR_462_a_3p:-20.4_429: C CA G C: UGG U GCAUCCAG : GCC G UGUAGGUC :UCU UUG G C
NM_001139612.1:1764:ssa_miR_8011_3p:-18.8_1570: U G AU U: CAAU UUGC AGCAUUUA : GUUA GACG UCGUAAAU :UUCGU A
NM_001139613.1 TARGET 3'UTR_ 467..1903 [NP_001133085.1] (lysosome-related organelle complex-1 subunit 1)
NM_001139613.1:1437:ssa_miR_155_5p:-18.8_15:A AGAAC G ACUGCUGC U: ACCC U AUGG UAGCAUUAG : UGGG A UGCU AUCGUAAUU : GAU G A
NM_001139619.1 TARGET 3'UTR_ 816..1400 [NP_001133091.1] (eukaryotic translation initiation factor 4E-1A)
NM_001139619.1:585:ssa_miR_2188_3p:-19.6_214: C AUAGC G: CUG CC CACACAG : GAC GG GUGUGUC :CUAUCCA U A G
NM_001139621.1 TARGET 3'UTR_ 1031..1955 [NP_001133093.1] (voltage-dependent anion channel 3)
NM_001139621.1:925:ssa_miR_1338_3p:-22.3_391:U UA AAUUUC UUU C: GUGG U AC GCCUGAGAU : UACC A UG UGGACUCUA :G CG C CU
NM_001139622.1 TARGET 3'UTR_ 1520..1849 [NP_001133094.1] (DPH2-like)
NM_001139622.1:330:ssa_miR_731_5p:-18.1_189:G A UCAACAU G: AGUC CG AAGUGUGUCAU : UUAG GC UUUGCACAGUA : CCUCU A
NM_001139625.1 TARGET 3'UTR_ 640..1881 [NP_001133097.1] (ubiquitin-conjugating enzyme E2G 1)
NM_001139625.1:1242:ssa_miR_181_c_5p:-18.4_918:G G UU C: CCA U UGGU UGAAUGU : GGU G GUCG ACUUACA :G G CU UU A
NM_001139625.1:1242:ssa_miR_731_5p:-21.1_752: U A C UGUGUUC U: UC GGGA G UGUGUCAUU : AG CCCU C GCACAGUAA :UU G UUUU
NM_001139626.1 TARGET 3'UTR_ 2335..2812 [NP_001133098.1] (conserved oligomeric Golgi complex subunit 2)
NM_001139626.1:478:ssa_miR_1338_3p:-19.2_227: G AACCCUA CCUCUAU CCU A: GGGUU AC G GCCUGAGA : CCCGA UG C UGGACUCU :GUA C U A
NM_001139626.1:478:ssa_miR_181_c_5p:-24.6_5: G A: CACCGAU AUGAAUGU : GUGGCUG UACUUACA :GG UCGU A
NM_001139627.1 TARGET 3'UTR_ 1526..2006 [NP_001133099.1] (55 kDa erythrocyte membrane protein)
NM_001139627.1:481:ssa_miR_731_5p:-24.4_368:U U UU UUGUAAAC G G: AUC CGGG GAA AG GUGUCAU : UAG GCCC CUU UU CACAGUA :U U G A
NM_001139629.1 TARGET 3'UTR_ 672..1316 [NP_001133101.1] (high mobility group protein B1)
NM_001139629.1:645:ssa_miR_21_a_2_3p:-31.5_175:U G U: GCAGCU UACAGGUUGUUGUC : UGUCGA AUGUCUGACAACAG :C C
NM_001139629.1:645:ssa_miR_21_b_3p:-31.2_175:U G U: GCAGCU UACAGGUUGUUGUC : UGUCGG AUGUCUGACAACAG :C C
NM_001139629.1:645:ssa_miR_7132_5p:-19.1_475:U AC C ACAUU A: GC AG AGC ACCAAGUU : CG UC UCG UGGUUCAG : AC C AAAC
NM_001139629.1:645:ssa_miR_8011_3p:-20.6_19:A UUAU C U UUAUAA A: GAGC CA UUC UGU AGCAUUUA : UUCG GU AAG ACG UCGUAAAU : U U
NM_001139631.1 TARGET 3'UTR_ 1025..1706 [NP_001133103.1] (sin3 histone deacetylase corepressor complex component SDS3)
NM_001139631.1:682:ssa_miR_21_a_2_3p:-23.0_301:A CUUGG CAAA A: AUAGC UAUAG UGUUGUC : UGUCG AUGUC ACAACAG :C A UG C
NM_001139631.1:682:ssa_miR_21_b_3p:-26.3_301:A UGGU CAAA A: AUAGCCU AUAG UGUUGUC : UGUCGGA UGUC ACAACAG :C UG C
NM_001139631.1:682:ssa_miR_462_a_3p:-21.8_4:C ACCCUU CUCUCU C: GAC CCCA CAUCCAG : CUG GGGU GUAGGUC :U CCUU C
NM_001139632.1 TARGET 3'UTR_ 738..1859 [NP_001133104.1] (DNA-damage-inducible transcript 4-like)
NM_001139632.1:1122:ssa_miR_155_5p:-24.3_264:U GA A C: GCCU A CA GAUUAGCAUUA : UGGG U GU CUAAUCGUAAU : GA A G U
NM_001139632.1:1122:ssa_miR_181_c_5p:-19.5_810:G GU UU GUCAU U: U UUG AGCGA UGAAUGUU : G GGC UCGUU ACUUACAA :G GU UG
NM_001139632.1:1122:ssa_miR_181_c_5p:-20.9_48: A U GU C A: CAC UGA GU UGAAUGU : GUG GCU CG ACUUACA :GG GU UU A
NM_001139633.1 TARGET 3'UTR_ 966..1640 [NP_001133105.1] (upstream transcription factor 1)
NM_001139633.1:675:ssa_miR_223_5p:-19.0_315:G UU GUAA UAAAA U: UAACUC AGU GUC AAAUACAU : GUUGAG UCG CAG UUUAUGUG : AA
NM_001139636.1 TARGET 3'UTR_ 1296..1997 [NP_001133108.1] (medium-chain specific acyl-CoA dehydrogenase, mitochondrial)
NM_001139636.1:702:ssa_miR_223_5p:-21.0_100:A AUGCAG CACACC GU G: UAACUCAGC U UG UCAAAUACA : GUUGAGUCG A AC AGUUUAUGU : G
NM_001139637.1 TARGET 3'UTR_ 722..1469 [NP_001133109.1] (zinc finger matrin-type protein 5)
NM_001139637.1:748:ssa_miR_8011_3p:-19.2_298: A CAGA C: CACGAU CUG AGCAUUU : GUGUUA GAC UCGUAAA :UUC A G U
NM_001139638.1 TARGET 3'UTR_ 1418..1829 [NP_001133110.1] (rab GDP dissociation inhibitor beta)
NM_001139638.1:412:ssa_miR_181_c_5p:-22.1_252:A U AAU C: CUU CUGACA GUGAAUGU : GGG GGCUGU UACUUACA : U CGU A
NM_001139640.1 TARGET 3'UTR_ 1146..1452 [NP_001133112.1] (solute carrier family 25 member 3)
NM_001139640.1:307:ssa_miR_2188_3p:-27.9_48: C GCAG U: CUGGCU CACACAGC : GACUGG GUGUGUCG :CUAUCCA A
NM_001139646.1 TARGET 3'UTR_ 734..1528 [NP_001133118.1] (MID1 interacting G12-like protein)
NM_001139646.1:795:ssa_miR_146_a_3_3p:-19.0_160: G A: UUGA UCCAUAGA : GACU AGGUAUCU :UCUUCUU U A
NM_001139646.1:795:ssa_miR_146_a_3p:-18.4_160: G A: UUGA UCCAUAGA : GACU GGGUAUCU :GGUCUUCUU C A
NM_001139646.1:795:ssa_miR_8011_3p:-18.8_455: C GAUU C: GCAUAG UAGCAUUU : CGUGUU GUCGUAAA :UU AAGAC U
NM_001139650.1 TARGET 3'UTR_ 2598..3791 [NP_001133122.1] (glycogen phosphorylase, muscle form)
NM_001139650.1:1194:ssa_miR_92_a_3_5p:-32.1_1044: C ACA G G: CAC AUG CCUUCCCAGCC : GUG UGU GGGAGGGUCGG :UC AC G A
NM_001139654.1 TARGET 3'UTR_ 759..1562 [NP_001133126.1] (Ssu72 RNA polymerase II CTD phosphatase-like)
NM_001139654.1:804:ssa_miR_181_c_5p:-22.4_496: G UUA G: ACUGG GGC AUGAAUGU : UGGCU UCG UACUUACA :GGG G U A
NM_001139654.1:804:ssa_miR_2188_3p:-23.6_95: A UU A A: UGACU UCACACAG C : ACUGG AGUGUGUC G :CUAUCCAG
NM_001139655.1 TARGET 3'UTR_ 1337..2221 [NP_001133127.1] (limb and neural patterns a-like)
NM_001139655.1:885:ssa_miR_21_a_2_3p:-18.2_401:U UC C UCCA U: GAC GU UAUA UGUUGUC : CUG CG AUGU ACAACAG : U A CUG C
NM_001139655.1:885:ssa_miR_21_b_3p:-23.5_401:U UC UCCA U: GAC GUCUAUA UGUUGUC : CUG CGGAUGU ACAACAG : U CUG C
NM_001139657.1 TARGET 3'UTR_ 863..3080 [NP_001133129.1] (microtubule-associated protein RP/EB family member 1)
NM_001139657.1:2218:ssa_miR_181_c_5p:-26.6_1864: A GC GUU C: CACUGACAG CAA UGAAUGU : GUGGCUGUC GUU ACUUACA :GG A
NM_001139657.1:2218:ssa_miR_462_a_3p:-18.0_626: U U: UGG UCU CAUCCAG : GCC GGG GUAGGUC :UCU UU U C
NM_001139657.1:2218:ssa_miR_462_a_3p:-23.3_80: U UACCAC UAA A: GCG ACCC ACAUCCAG : UGC UGGG UGUAGGUC :UC CU C
NM_001139662.1 TARGET 3'UTR_ 987..1671 [NP_001133134.1] (maspardin)
NM_001139662.1:685:ssa_miR_146_a_3p:-20.2_34:C CU CCGACAU CAGAA A: CCAG CUGA GC CCAUAGA : GGUC GACU CG GGUAUCU : UUCUU A
NM_001139662.1:685:ssa_miR_146_a_3p:-21.1_132:A CC AA UCAA A: CAG AAGAA UG CCAUAGA : GUC UUCUU AC GGUAUCU :G G UCG A
NM_001139665.1 TARGET 3'UTR_ 963..1734 [NP_001133137.1] (mammary gland protein-like)
NM_001139665.1:772:ssa_miR_21_a_2_3p:-19.4_154: C CUG U: GUU AUGGGUUGUUGUC : CGA UGUCUGACAACAG :CUGU A C
NM_001139665.1:772:ssa_miR_21_a_2_3p:-21.9_695:U GU U G AGU C: G G CUUG AGG CUGUUGUC : U C GAAU UCU GACAACAG :C GU G C
NM_001139665.1:772:ssa_miR_21_b_3p:-20.8_152:A U G U: ACG UCU AUGGGUUGUUGUC : UGU GGA UGUCUGACAACAG :C C C
NM_001139665.1:772:ssa_miR_21_b_3p:-23.1_695:U GU UGGA GU C: G GUCU GGA CUGUUGUC : U CGGA UCU GACAACAG :C GU UG C
NM_001139666.1 TARGET 3'UTR_ 1270..2080 [NP_001133138.1] (zgc_113149-like)
NM_001139666.1:811:ssa_miR_731_5p:-20.2_248:C G: AUCC ACGUGUCAU : UAGG UGCACAGUA :U CCCUCUUU A
NM_001139666.1:811:ssa_miR_8011_3p:-24.9_664:U UA C: GGC CA UUUGUAGCAUUUG : UCG GU AGACGUCGUAAAU :U U UA
NM_001139667.1 TARGET 3'UTR_ 734..1799 [NP_001133139.1] (vacuolar protein sorting-associated protein 28 homolog)
NM_001139667.1:1066:ssa_miR_146_b_5p:-18.0_237:U UGU AGU GCCUUG GAGUUGU C: CC UC UGGAU UU AGUUCUC : GG AG ACCUG AG UCAAGAG : U AU A U
NM_001139667.1:1066:ssa_miR_21_a_2_3p:-21.7_740: A AAAUGU U: GG GGCUGUUGUC : UC CUGACAACAG :CUG GAAUGU C
NM_001139667.1:1066:ssa_miR_21_a_2_3p:-24.0_7:C UCAUCCA A: ACA GGACUGUUGUC : UGU UCUGACAACAG :C CGAAUG C
NM_001139667.1:1066:ssa_miR_21_b_3p:-21.7_740: A AAAUGU U: GG GGCUGUUGUC : UC CUGACAACAG :CUG GGAUGU C
NM_001139667.1:1066:ssa_miR_21_b_3p:-25.8_11: U U A A: CA CC GGACUGUUGUC : GU GG UCUGACAACAG :CU C AUG C
NM_001139667.1:1066:ssa_miR_462_a_3p:-21.9_187:U UCAU A U: AGAC GGC GCAUCCAG : UCUG UUG UGUAGGUC : CC GG C
NM_001139667.1:1066:ssa_miR_462_a_3p:-25.5_3: U CAU A: ACCCA CAUCCAGG : UGGGU GUAGGUCC :UCUGCCU
NM_001139673.1 TARGET 3'UTR_ 636..2426 [NP_001133145.1] (protein phosphatase 1, regulatory (inhibitor) subunit 1b-like)
NM_001139673.1:1791:ssa_miR_181_c_5p:-19.2_1411: G G UC C: UA UG ACAGC UGAAUGU : GU GC UGUCG ACUUACA :GG G UU A
NM_001139676.1 TARGET 3'UTR_ 520..882 [NP_001133148.1] (cold inducible RNA binding protein)
NM_001139676.1:363:ssa_miR_21_a_2_3p:-18.1_305: A A UUU A: AG UUAU UUGUUGUC : UC AAUG GACAACAG :CUG G UCU C
NM_001139683.1 TARGET 3'UTR_ 1068..2281 [NP_001133155.1] (protein arginine N-methyltransferase 1)
NM_001139683.1:1214:ssa_miR_21_a_2_3p:-19.2_860:A CC UAAC U: GAU CUU CUGUUGUCG : CUG GAA GACAACAGC : UC UGUCU
NM_001139683.1:1214:ssa_miR_21_b_3p:-21.2_860:A C UUAAC U: GAU CCU CUGUUGUCG : CUG GGA GACAACAGC : UC UGUCU
NM_001139683.1:1214:ssa_miR_462_a_3p:-22.1_662:U UA AGUUUGU U C: GACGG AGC UC CAUCCAG : CUGCC UUG GG GUAGGUC :U U C
NM_001139686.1 TARGET 3'UTR_ 1435..1983 [NP_001133158.1] (tubulin alpha-4A chain)
NM_001139686.1:549:ssa_miR_181_c_5p:-23.5_330:C G UGUUG CUU A: CCCAU G GGU AAUGAAUGU : GGGUG C UCG UUACUUACA : G UG A
NM_001139689.1 TARGET 3'UTR_ 433..859 [NP_001133161.1] (small ubiquitin-related modifier 1)
NM_001139689.1:427:ssa_miR_181_c_5p:-20.4_211: U A UCAUAGC C: GC GACAGUG UGAAUGU : UG CUGUCGU ACUUACA :GGG G U A
NM_001139689.1:427:ssa_miR_731_5p:-18.2_191:C A UAACAUU UAGUGC A A: AAUUC GG G AGAC GUGUCAU : UUAGG CC C UUUG CACAGUA : C U U A
NM_001139690.1 TARGET 3'UTR_ 1557..1699 [NP_001133162.1] (RAC-beta serine/threonine-protein kinase)
NM_001139690.1:143:ssa_miR_2188_3p:-18.1_51: C CAU ACA A A: UCU CC CACACAG C : AGA GG GUGUGUC G :CUAUCC CU A
NM_001139701.1 TARGET 3'UTR_ 614..1532 [NP_001133173.1] (cofilin 2)
NM_001139701.1:919:ssa_miR_1338_3p:-20.5_257:A AACA A CCACACU U: UAUG GC ACG ACCUGAGAU : GUAC CG UGC UGGACUCUA : C AC U
NM_001139701.1:919:ssa_miR_181_c_5p:-21.0_714:G UU UUU UU A: CCGCC AC CA UGAAUGU : GGUGG UG GU ACUUACA :G C UC U A
NM_001139701.1:919:ssa_miR_8011_3p:-19.9_45:U G UGUA A A: AGCA C UCU UAGCAUUUG : UCGU G AGA GUCGUAAAU :U UUA C
NM_001139705.1 TARGET 3'UTR_ 1388..2599 [NP_001133177.1] (adenylosuccinate synthetase isozyme 1 B)
NM_001139705.1:1212:ssa_miR_155_5p:-20.8_455:G AGAA AUGUA GUA C: GCC UU GUUAUGA UAGCAUUA : UGG GA UAGUGCU AUCGUAAU : G A U
NM_001139705.1:1212:ssa_miR_181_c_5p:-20.7_845:G UG CUU A: UCCAU GAU AGU UGAAUGU : GGGUG CUG UCG ACUUACA : G UU A
NM_001139705.1:1212:ssa_miR_21_b_3p:-18.2_894:U U U UCA C: GAUG G CCUGUA UGUUGUC : CUGU C GGAUGU ACAACAG : CUG C
NM_001139705.1:1212:ssa_miR_223_5p:-18.3_149:A UG A A CAGA A: GACUU AG C UGUU AAAUACAU : UUGAG UC G ACAG UUUAUGUG :G A
NM_001139705.1:1212:ssa_miR_8011_3p:-18.9_279: U UGAUA A: GCAC UAGCAUUUG : CGUG GUCGUAAAU :UU UUAAGAC
NM_001139710.1 TARGET 3'UTR_ 523..983 [NP_001133182.1] (ATP synthase, H+ transporting, mitochondrial F0 complex, subunit c-2)
NM_001139710.1:461:ssa_miR_181_c_5p:-21.1_220:C AUCAAGAA AACU UUUUAU C: CCCA GAC AGC UGAAUGU : GGGU CUG UCG ACUUACA : GG UU A
NM_001139711.1 TARGET 3'UTR_ 539..1298 [NP_001133183.1] (ATP synthase, H+ transporting, mitochondrial F0 complex, subunit c-3)
NM_001139711.1:760:ssa_miR_731_5p:-18.6_68: U U UUG G: UCCG G GUGUCAU : AGGC C CACAGUA :UU C UCUUUUG A
NM_001139714.1 TARGET 3'UTR_ 486..1488 [NP_001133186.1] (calmodulin 2 (phosphorylase kinase, delta)-3)
NM_001139714.1:1003:ssa_miR_2188_3p:-22.7_146: U U AUC A: UCUG CC CACACAG : AGAC GG GUGUGUC :CUAUCC U A G
NM_001139723.1 TARGET 3'UTR_ 1015..2220 [NP_001133195.1] (general transcription factor IIE, polypeptide 2-1)
NM_001139723.1:1206:ssa_miR_146_a_3p:-23.0_837:A CU CAA ACCCCACU A: CCAGG AGA AC CCCAUAGA : GGUCU UCU UG GGGUAUCU : ACUC A
NM_001139723.1:1206:ssa_miR_2188_3p:-21.5_1126: A G AUGUUA A: CUGA C CACACAGU : GACU G GUGUGUCG :CUAUCCA G A
NM_001139727.1 TARGET 3'UTR_ 648..1388 [NP_001133199.1] (myosin, light polypeptide 3-1)
NM_001139727.1:741:ssa_miR_1338_3p:-18.1_96: C A: ACCUGAGA : UGGACUCU :GUACCCGACUGCU A
NM_001139727.1:741:ssa_miR_21_a_2_3p:-20.9_251: C AGA UC U: CAGC UGC UUGUUGUC : GUCG AUG GACAACAG :CU A UCU C
NM_001139727.1:741:ssa_miR_21_b_3p:-24.0_247: C A A GCUCU U: CA CC GCAGAU UGUUGUC : GU GG UGUCUG ACAACAG :CU C A C
NM_001139727.1:741:ssa_miR_462_a_3p:-22.3_48:C CCAAU UG AGG U: AGAC GG UC ACAUCCAG : UCUG CU GG UGUAGGUC : C UG C
NM_001139731.1 TARGET 3'UTR_ 1216..1696 [NP_001133203.1] (proteasome (prosome, macropain) 26S subunit, non-ATPase, 13)
NM_001139731.1:481:ssa_miR_462_a_3p:-24.4_314:C A GA A: AGA GGACU UGCAUCCAG : UCU CUUGG GUGUAGGUC : GC C
NM_001139739.1 TARGET 3'UTR_ 984..1443 [NP_001133211.1] (solute carrier family 25-2)
NM_001139739.1:460:ssa_miR_21_a_2_3p:-19.4_359:A GCUGUC CAA CUAUGUUC UG A: GCAGCU UAC GGA C UGUUGUC : UGUCGA AUG UCU G ACAACAG :C C
NM_001139739.1:460:ssa_miR_21_b_3p:-20.4_365:U U CAA CUAUGUUC UG A: GC GUCUAC GGA C UGUUGUC : UG CGGAUG UCU G ACAACAG :C U C
NM_001139739.1:460:ssa_miR_462_a_3p:-24.7_199:A U CAAAAAAA A C: AGAUG A AC CACAUCCAGG : UCUGC U UG GUGUAGGUCC : C G
NM_001139741.1 TARGET 3'UTR_ 1247..1870 [NP_001133213.1] (transmembrane protein 38A-2)
NM_001139741.1:624:ssa_miR_92_a_3_5p:-27.7_233:A CU A UUAAAUCA G A: AGU C GAC UC UCCCAGCC : UCG G CUG GG AGGGUCGG : U A UG G A
NM_001139746.1 TARGET 3'UTR_ 661..1172 [NP_001133218.1] (myosin light chain 1-1)
NM_001139746.1:512:ssa_miR_21_a_2_3p:-20.0_236: C CAACCGU UUGCUC U: CAGC CAG UUGUUGUC : GUCG GUC GACAACAG :CU AAU U C
NM_001139746.1:512:ssa_miR_21_b_3p:-23.5_236: C AACCGU UUGCUC U: CAGCC CAG UUGUUGUC : GUCGG GUC GACAACAG :CU AU U C
NM_001139749.1 TARGET 3'UTR_ 980..1456 [NP_001133221.1] (26S proteasome non-ATPase regulatory subunit 7 like 1)
NM_001139749.1:477:ssa_miR_731_5p:-25.4_114: A U G U: UGGGGG AG GUGUCAUU : GCCCUC UU CACAGUAA :UUAG UU G
NM_001139755.1 TARGET 3'UTR_ 812..2490 [NP_001133227.1] (thiamine-triphosphatase)
NM_001139755.1:1679:ssa_miR_1338_3p:-22.4_393: C A CCAAC U: UGG GAC ACCUGAGAU : ACC CUG UGGACUCUA :GU CGA CU
NM_001139755.1:1679:ssa_miR_181_c_5p:-20.6_1493:A A A: CCAUC AGUGAAUGU : GGUGG UUACUUACA :G CUGUCG A
NM_001139755.1:1679:ssa_miR_223_5p:-21.3_238: U GA GG C: GCU CAGU CAAAUACAC : UGA GUCG GUUUAUGUG :GU AACA
NM_001139756.1 TARGET 3'UTR_ 1176..2730 [NP_001133228.1] (transposase-like)
NM_001139756.1:1555:ssa_miR_1338_3p:-24.9_947:A UCU UCUCU A: CAU CUGAUG CCUGAGAU : GUA GACUGC GGACUCUA : CCC UU
NM_001139756.1:1555:ssa_miR_181_c_5p:-21.1_992:G A GA CAC C: UCUGC GAU GGU GGUGAAUGU : GGGUG CUG UCG UUACUUACA : G A
NM_001139756.1:1555:ssa_miR_181_c_5p:-22.9_757:G UU GC A: CUGCU GAUAG AUGAAUGU : GGUGG CUGUC UACUUACA :G GU A
NM_001139757.1 TARGET 3'UTR_ 903..2177 [NP_001133229.1] (uncharacterized protein LOC100194706)
NM_001139757.1:1275:ssa_miR_181_c_5p:-22.5_135:G A U U U: UCC ACC ACA C GUGAAUGUU : GGG UGG UGU G UACUUACAA : C C U
NM_001139757.1:1275:ssa_miR_462_a_5p:-20.5_1240:A C C AU U: GG CUGU UAU GUUCCGUU : UC GACG AUA CAAGGCAA :G UA CC U
NM_001139757.1:1275:ssa_miR_462_b_5p:-21.1_1240:A C U A U: GG CUG CU UAU GUUCCGUU : UC GAC GA AUA CAAGGCAA :G A CC U
NM_001139757.1:1275:ssa_miR_92_a_3_5p:-33.5_612: C GGA AGG A: CACUGG GCC CCCAGCC : GUGACU UGG GGGUCGG :UC G GGA A
NM_001139760.1 TARGET 3'UTR_ 1125..1703 [NP_001133232.1] (uncharacterized protein LOC100194715)
NM_001139760.1:579:ssa_miR_8011_3p:-18.2_333: U AAAUU AUUUCAU C: GCAUA GUUU CAGCAUUUG : CGUGU UAAG GUCGUAAAU :UU AC
NM_001139761.1 TARGET 3'UTR_ 329..1854 [NP_001133233.1] (selenoprotein T-like)
NM_001139761.1:1526:ssa_miR_731_3p:-24.0_11:A G UUC G UAC C: G UG CA GAG UCCCGGU : C AC GU CUU AGGGCCA :A G U G UA C
NM_001139763.1 TARGET 3'UTR_ 962..1572 [NP_001133235.1] (elongation factor 1 gamma)
NM_001139763.1:611:ssa_miR_8011_3p:-18.6_179:C GGGA CGA A C: GGC ACAA C GUAGCAUUU : UCG UGUU G CGUCGUAAA :U AA A U
NM_001139766.1 TARGET 3'UTR_ 1073..2081 [NP_001133238.1] (GTP-binding protein GEM)
NM_001139766.1:1009:ssa_miR_223_5p:-19.2_892:U UG UUG A: UA UU AGUUUG UAAAUACA : GU AG UCGAAC GUUUAUGU : UG A G
NM_001139769.1 TARGET 3'UTR_ 1014..2102 [NP_001133241.1] (Nogo-B receptor)
NM_001139769.1:1089:ssa_miR_21_a_2_3p:-19.8_916: C U CU C: GUUU CA CUGUUGUC : CGAA GU GACAACAG :CUGU U CU C
NM_001139769.1:1089:ssa_miR_21_b_3p:-19.4_916: C U CU C: GUUU CA CUGUUGUC : CGGA GU GACAACAG :CUGU U CU C
NM_001139770.1 TARGET 3'UTR_ 1129..2480 [NP_001133242.1] (Syntaxin-5)
NM_001139770.1:1352:ssa_miR_1338_3p:-25.0_647: U CC UU A: UG CUGG GACCUGAGAU : AC GACU UUGGACUCUA :GU CC GC
NM_001139770.1:1352:ssa_miR_181_c_5p:-23.6_649:G UG UU CUG AUA A: CCC G GAC AG AAUGAAUGU : GGG U CUG UC UUACUUACA : GG G A
NM_001139770.1:1352:ssa_miR_21_a_2_3p:-20.2_256:U GGAUU AACUCUCU U: GCAGUU GA UUGUUGUC : UGUCGA CU GACAACAG :C AUGU C
NM_001139770.1:1352:ssa_miR_21_b_3p:-20.1_256:U GGAUU AACUCUCU U: GCAGUU GA UUGUUGUC : UGUCGG CU GACAACAG :C AUGU C
NM_001139772.1 TARGET 3'UTR_ 1912..3600 [NP_001133244.1] (EH domain-containing protein 4)
NM_001139772.1:1689:ssa_miR_181_c_5p:-18.3_1488: G AAUU A G: CAUC AUA UGAUGAAUGUU : GUGG UGU GUUACUUACAA :GG C C
NM_001139772.1:1689:ssa_miR_462_a_3p:-22.4_1220: U CAAAU U: CCCA CAUCCAGG : GGGU GUAGGUCC :UCUGCCUU
NM_001139774.1 TARGET 3'UTR_ 2062..2683 [NP_001133246.1] (Epidermis-type lipoxygenase 3)
NM_001139774.1:622:ssa_miR_21_a_2_3p:-18.4_62:A UAC UU C: AC CUUAU UUGUUGUC : UG GAAUG GACAACAG :C UC UCU C
NM_001139774.1:622:ssa_miR_21_b_3p:-18.1_62:A UAC UU C: AC CUUAU UUGUUGUC : UG GGAUG GACAACAG :C UC UCU C
NM_001139775.1 TARGET 3'UTR_ 1198..1839 [NP_001133247.1] (cysteine protease ATG4B)
NM_001139775.1:642:ssa_miR_21_a_1_3p:-20.8_473: U CAUU GUA A: GUU CAGA UCGUUGUC : CGA GUCU GGCAACAG :UGU AU C
NM_001139777.1 TARGET 3'UTR_ 817..2984 [NP_001133249.1] (phosphoglycerate mutase 1)
NM_001139777.1:2168:ssa_miR_21_a_2_3p:-25.2_1793:G U GG A: GAUA GU UACGGG UGUUGUCG : CUGU CG AUGUCU ACAACAGC : A G
NM_001139777.1:2168:ssa_miR_21_b_3p:-23.4_1793:G U GG A: GAUA GU UACGGG UGUUGUCG : CUGU CG AUGUCU ACAACAGC : G G
NM_001139777.1:2168:ssa_miR_7132_3p:-19.4_1682: C C: AAACGCCUC : UUUGCGGAG :ACUUGAACAAGA U
NM_001139777.1:2168:ssa_miR_8011_3p:-19.8_2055:G UAAGUA C: GGGCGCG AGCAUUU : UUCGUGU UCGUAAA : UAAGACG U
NM_001139780.1 TARGET 3'UTR_ 1559..2013 [NP_001133252.1] (Actin-like protein 6B)
NM_001139780.1:455:ssa_miR_181_c_5p:-19.6_215:A AU UG U CA C: UCUA G G GU GGUGAAUGU : GGGU C U CG UUACUUACA : GG UG A
NM_001139781.1 TARGET 3'UTR_ 1017..2076 [NP_001133253.1] (potassium channel subfamily K member 6)
NM_001139781.1:1060:ssa_miR_181_c_5p:-20.8_956:A AA UG ACUU A: UUG G GGUA AUGAAUGU : GGU C UCGU UACUUACA :G GG UG A
NM_001139781.1:1060:ssa_miR_181_c_5p:-23.6_368: A UUUUCUU A: UACCGAUA GUGAAUGU : GUGGCUGU UACUUACA :GG CGU A
NM_001139781.1:1060:ssa_miR_223_5p:-21.1_625:U GU GUU U: GAUU GU UCAAAUACAU : UUGA CG AGUUUAUGUG :G GU AAC
NM_001139782.1 TARGET 3'UTR_ 700..2766 [NP_001133254.1] (Acyl-protein thioesterase 2)
NM_001139782.1:2067:ssa_miR_181_c_5p:-20.9_1585:U AUU C: UCCGCU UAAUGAAUGU : GGGUGG GUUACUUACA : CUGUC A
NM_001139782.1:2067:ssa_miR_2188_3p:-22.5_270: A CA A: CU CUCACACAGU : GA GAGUGUGUCG :CUAUCCA CUG
NM_001139782.1:2067:ssa_miR_8011_3p:-18.4_1155:C A: AGCA UCU AGCAUUUG : UCGU AGA UCGUAAAU :U GUUA CG
NM_001139784.1 TARGET 3'UTR_ 1642..2324 [NP_001133256.1] (Coiled-coil domain-containing protein 82)
NM_001139784.1:683:ssa_miR_21_a_2_3p:-21.3_449: U GAA C: UAGUU GCAG UGUUGUC : GUCGA UGUC ACAACAG :CU A UG C
NM_001139784.1:683:ssa_miR_21_b_3p:-21.2_449: U GAA C: UAGUU GCAG UGUUGUC : GUCGG UGUC ACAACAG :CU A UG C
NM_001139787.1 TARGET 3'UTR_ 1365..2342 [NP_001133259.1] (Interactor protein for cytohesin exchange factors 1)
NM_001139787.1:978:ssa_miR_21_a_2_3p:-22.1_233:A U: GCAGCU CA UGUUGUC : UGUCGA GU ACAACAG :C AU CUG C
NM_001139787.1:978:ssa_miR_21_b_3p:-22.1_233:A U: GCAGCU CA UGUUGUC : UGUCGG GU ACAACAG :C AU CUG C
NM_001139788.1 TARGET 3'UTR_ 699..2300 [NP_001133260.1] (Ras-related protein Rab-18)
NM_001139788.1:1602:ssa_miR_1338_3p:-26.9_18: C AUAUUG AACCA A: GGC GA GAACCUGAGA : CCG CU CUUGGACUCU :GUAC A G A
NM_001139788.1:1602:ssa_miR_7132_5p:-19.6_266:A AUCA GU UUAACCAC A: GCU AGUUU UG ACCAAGUC : CGA UCGAA AC UGGUUCAG : CUCC
NM_001139789.1 TARGET 3'UTR_ 1041..2579 [NP_001133261.1] (nuclear transcription factor Y subunit gamma)
NM_001139789.1:1539:ssa_miR_2188_3p:-19.4_395: A A G: GCC CACACAG : UGG GUGUGUC :CUAUCCAGAC A G
NM_001139790.1 TARGET 3'UTR_ 1052..2018 [NP_001133262.1] (Homocysteine S-methyltransferase)
NM_001139790.1:967:ssa_miR_2188_3p:-20.5_197: A A UAA C: GU UG UCACACAGU : CA AC AGUGUGUCG :CUAUC G UGG
NM_001139791.1 TARGET 3'UTR_ 1327..2140 [NP_001133263.1] (CP068 protein)
NM_001139791.1:814:ssa_miR_1338_3p:-21.3_31: U CCUA C: GCU GACCUGAGA : CGA UUGGACUCU :GUACC CUGC A
NM_001139791.1:814:ssa_miR_181_c_5p:-22.8_329:G CUC U: CC CC AUAGC UGAAUGUU : GG GG UGUCG ACUUACAA :G U C UU
NM_001139792.1 TARGET 3'UTR_ 1646..2984 [NP_001133264.1] (mitogen-activated protein kinase 3)
NM_001139792.1:1339:ssa_miR_21_a_2_3p:-21.3_98:U C UU CCUCCAA A: AUAGCU UGCA C UGUUGUC : UGUCGA AUGU G ACAACAG :C CU C
NM_001139792.1:1339:ssa_miR_21_b_3p:-23.7_98:U U UU CCUCCAA A: AUAGC CUGCA C UGUUGUC : UGUCG GAUGU G ACAACAG :C CU C
NM_001139792.1:1339:ssa_miR_2188_3p:-27.5_456:C C AA A U: GA AG UGACC UCACACAGU : CU UC ACUGG AGUGUGUCG : A CAG
NM_001139794.1 TARGET 3'UTR_ 1289..2008 [NP_001133266.1] (Phosphoglycerate kinase)
NM_001139794.1:720:ssa_miR_92_a_3_5p:-37.1_54:G UUG A C: AGU GACACCC CCCAGCC : UCG CUGUGGG GGGUCGG : UGA GA A
NM_001139795.1 TARGET 3'UTR_ 1698..2406 [NP_001133267.1] (flavin containing monooxygenase 5)
NM_001139795.1:709:ssa_miR_2188_3p:-19.9_542: A AA G: GGC CACACAG : CUG GUGUGUC :CUAUCCAGA GA G
NM_001139796.1 TARGET 3'UTR_ 1101..2726 [NP_001133268.1] (serine/threonine-protein kinase pim-1)
NM_001139796.1:1626:ssa_miR_7132_3p:-21.4_652:A ACGCAAG A CUCAU U: UGGAC UC GA ACGCCUCA : ACUUG AG UU UGCGGAGU : AACA A
NM_001139797.1 TARGET 3'UTR_ 1428..2046 [NP_001133269.1] (Torsin family protein C9orf167 homolog)
NM_001139797.1:619:ssa_miR_1338_3p:-22.8_31:A A A UCU A: AUG G GAUG CCUGAGA : UAC C CUGC GGACUCU :G C GA UU A
NM_001139803.1 TARGET 3'UTR_ 1525..2529 [NP_001133275.1] (PDZ and LIM domain protein 2)
NM_001139803.1:1005:ssa_miR_731_3p:-18.8_146: A C U: GGC C UCCCGGU : CUG G AGGGCCA :ACGA U CUUUA C
NM_001139803.1:1005:ssa_miR_8011_3p:-21.1_62: U CUU A A: GUGC UUCU UAGCAUUUA : CGUG AAGA GUCGUAAAU :UU UU C
NM_001139804.1 TARGET 3'UTR_ 1424..2360 [NP_001133276.1] (N(G),N(G)-dimethylarginine dimethylaminohydrolase 2)
NM_001139804.1:937:ssa_miR_146_a_3_3p:-18.5_575: A AU A: AAU AAUCCAUAGA : UUG UUAGGUAUCU :UCUUC AC A
NM_001139805.1 TARGET 3'UTR_ 1214..2434 [NP_001133277.1] (chitinase domain-containing protein 1)
NM_001139805.1:1221:ssa_miR_462_a_5p:-26.2_958:A C UGAAA U: CA CUGUAUU GGUUCCGUU : GU GACGUAA CCAAGGCAA : C UAC U
NM_001139805.1:1221:ssa_miR_462_b_5p:-22.9_958:A C A AAA U: CA CUGU UUUG GGUUCCGUU : GU GACG AAAU CCAAGGCAA : C AC U
NM_001139806.1 TARGET 3'UTR_ 1432..2398 [NP_001133278.1] (Lysophosphatidic acid phosphatase type 6)
NM_001139806.1:967:ssa_miR_462_a_3p:-26.5_261:U UUU A C: GGC GAA CCACAUCCAG : CUG CUU GGUGUAGGUC :U C G C
NM_001139807.1 TARGET 3'UTR_ 1931..2343 [NP_001133279.1] (Nuclear factor erythroid 2-related factor 2)
NM_001139807.1:413:ssa_miR_155_5p:-21.0_9:U UUA AC U: GCU CUA CAUGGU AGCAUUAG : UGG GAU GUGCUA UCGUAAUU : G A A
NM_001139810.1 TARGET 3'UTR_ 1252..3515 [NP_001133282.1] (lysosomal membrane glycoprotein 2 precursor)
NM_001139810.1:2264:ssa_miR_21_a_2_3p:-25.6_1973:U UAUU UACAUUC UG U: GAU GCUU CAG UGUUGUC : CUG CGAA GUC ACAACAG : U U UG C
NM_001139810.1:2264:ssa_miR_21_b_3p:-25.3_1973:U UAUU UACAUUC UG U: GAU GCUU CAG UGUUGUC : CUG CGGA GUC ACAACAG : U U UG C
NM_001139813.1 TARGET 3'UTR_ 1481..1986 [NP_001133285.1] (Glucosidase 2 subunit beta precursor)
NM_001139813.1:506:ssa_miR_21_a_1_3p:-21.0_124:G UAAUAUGU UUU UCUU U: UAGCUUA U G CCGUUGUC : GUCGAAU G C GGCAACAG :U U U C
NM_001139813.1:506:ssa_miR_462_a_5p:-20.7_120: U GCUUAUAA UUUUUGUC U: GCUGUA UAUG UUCCGUUG : CGACGU AUAC AAGGCAAU :GU A CC
NM_001139813.1:506:ssa_miR_462_b_5p:-21.0_124:G UUAUAAUA UC U: UAGC UGUUUU UG UUCCGUUG : GUCG ACGAAA AC AAGGCAAU : U CC
NM_001139813.1:506:ssa_miR_731_5p:-21.6_332: A AU UUCUCU C: GGGA AAGC GUGUCAUU : CCCU UUUG CACAGUAA :UUAGG CU
NM_001139814.1 TARGET 3'UTR_ 540..2359 [NP_001133286.1] (archease)
NM_001139814.1:1820:ssa_miR_21_a_2_3p:-24.2_1568:U UUUU A: GACAGUUU G UUGUUGUC : CUGUCGAA C GACAACAG : UGU U C
NM_001139814.1:1820:ssa_miR_21_b_3p:-23.8_1568:U UUUU A: GACAGUUU G UUGUUGUC : CUGUCGGA C GACAACAG : UGU U C
NM_001139814.1:1820:ssa_miR_223_5p:-18.0_1646: U AUUAA C: CUCAG AAAUACAU : GAGUC UUUAUGUG :GUU GAACAG
NM_001139814.1:1820:ssa_miR_8011_3p:-20.0_1087: U AA C: CACAAU CAGCAUUUA : GUGUUA GUCGUAAAU :UUC AGAC
NM_001139816.1 TARGET 3'UTR_ 1280..3034 [NP_001133288.1] (BRO1 domain-containing protein BROX)
NM_001139816.1:1755:ssa_miR_181_c_5p:-20.9_855: G CAG G CAAUGUGC G: CACU GA AGCG UGAAUGUU : GUGG CU UCGU ACUUACAA :GG G U
NM_001139818.1 TARGET 3'UTR_ 1376..3002 [NP_001133290.1] (beclin-1)
NM_001139818.1:1627:ssa_miR_2188_3p:-23.2_979: G A: GACC CACACAG : CUGG GUGUGUC :CUAUCCAGA A G
NM_001139818.1:1627:ssa_miR_7132_5p:-20.5_764:C A U G: GC G GG GC ACCAAGU : CG C CC CG UGGUUCA : A U U AAAC G
NM_001139820.1 TARGET 3'UTR_ 1798..2274 [NP_001133292.1] (DnaJ homolog subfamily C member 1 precursor)
NM_001139820.1:477:ssa_miR_462_a_3p:-20.4_244: C AAGCAUGC C: ACCCA CAUCCAG : UGGGU GUAGGUC :UCUGCCU C
NM_001139822.1 TARGET 3'UTR_ 648..2020 [NP_001133294.1] (Anti-apoptotic protein NR13)
NM_001139822.1:1373:ssa_miR_2188_3p:-19.0_1: A: CACACAGC : GUGUGUCG :CUAUCCAGACUGGA
NM_001139823.1 TARGET 3'UTR_ 1570..1992 [NP_001133295.1] (Zinc finger protein 622)
NM_001139823.1:423:ssa_miR_223_5p:-18.3_328:G C AAGUAA UAUA A: UAAUUC AGC UUGUU AAAUACA : GUUGAG UCG AACAG UUUAUGU : G
NM_001139825.1 TARGET 3'UTR_ 1140..3311 [NP_001133297.1] (Cation-dependent mannose-6-phosphate receptor precursor)
NM_001139825.1:2172:ssa_miR_155_5p:-23.5_1530:U A UC UU AUGAACGC U: GCC CCU UCAC GGUU AGCAUUAA : UGG GGA AGUG CUAA UCGUAAUU : U
NM_001139825.1:2172:ssa_miR_181_c_5p:-24.6_1708:A UG U G U: UC UGACA GU GGUGAAUGUU : GG GCUGU CG UUACUUACAA :G UG
NM_001139825.1:2172:ssa_miR_462_a_3p:-19.2_560: A AGUUU ACAGUCC U: GGAAC CUA CAUCCAG : CCUUG GGU GUAGGUC :UCUG C
NM_001139826.1 TARGET 3'UTR_ 820..2640 [NP_001133298.1] (Integral membrane protein 2A)
NM_001139826.1:1821:ssa_miR_181_c_5p:-19.0_103: G G A: GA GG AGUGAAUGU : CU UC UUACUUACA :GGGUGG G G A
NM_001139826.1:1821:ssa_miR_8011_3p:-20.8_1421:G AGGGG GUAAGU C: AAGUGCAG CUG CAGCAUUU : UUCGUGUU GAC GUCGUAAA : AA U
NM_001139830.1 TARGET 3'UTR_ 1060..3588 [NP_001133302.1] (Glycogenin-1)
NM_001139830.1:2529:ssa_miR_1338_3p:-18.3_1000: U G: GCCUGAGA : UGGACUCU :GUACCCGACUGCU A
NM_001139830.1:2529:ssa_miR_181_c_5p:-22.6_792: G UU U A: G G GCAGUGAAUGU : U C CGUUACUUACA :GGG GG UGU A
NM_001139830.1:2529:ssa_miR_7132_3p:-22.8_830:C G CC C: GGA GUUUU AACGCCUCG : CUU CAAGA UUGCGGAGU :A GAA U
NM_001139830.1:2529:ssa_miR_7132_5p:-20.3_1585: A UC A G: UGA AGC ACCAAGUU : ACU UCG UGGUUCAG :CG CC AAAC
NM_001139830.1:2529:ssa_miR_92_a_3_5p:-26.7_71: C GUUA UG G AUUA C: CAU G A CC CCCAGCC : GUG C U GG GGGUCGG :UC A UG G GA A
NM_001139831.1 TARGET 3'UTR_ 540..2303 [NP_001133303.1] (AP-1 complex subunit sigma-2)
NM_001139831.1:1764:ssa_miR_146_b_5p:-26.3_1674:A A CACU U: CA CUGU ACUUCAGUUCUC : GU GAUA UGAAGUCAAGAG :G A CC U
NM_001139835.1 TARGET 3'UTR_ 1027..1792 [NP_001133307.1] (deoxyribose-phosphate aldolase)
NM_001139835.1:766:ssa_miR_21_a_2_3p:-21.5_618: U UCCGU U UCUAUU U: CAGUUU C G ACUGUUGUCG : GUCGAA G C UGACAACAGC :CU U U
NM_001139835.1:766:ssa_miR_21_b_3p:-26.0_631: U U U: GUCUAU ACUGUUGUCG : CGGAUG UGACAACAGC :CUGU UC
NM_001139837.1 TARGET 3'UTR_ 1811..3188 [NP_001133309.1] (Ubiquilin-4)
NM_001139837.1:1378:ssa_miR_146_a_3p:-20.6_223:C U UUUU CUC G: CC GG AGC GUCCAUAGA : GG CU UUG CGGGUAUCU : U UC ACU A
NM_001139838.1 TARGET 3'UTR_ 778..2174 [NP_001133310.1] (TM2 domain-containing protein 3 precursor)
NM_001139838.1:1397:ssa_miR_181_c_5p:-18.4_678: A A C: CAUUG CA C AUGAAUGU : GUGGC GU G UACUUACA :GG U C U A
NM_001139838.1:1397:ssa_miR_92_a_3_5p:-31.0_1176: U A G: CAUUG CAU UCCCAGCCU : GUGAC GUG AGGGUCGGA :UC U GGG
NM_001139841.1 TARGET 3'UTR_ 912..2203 [NP_001133313.1] (F-box only protein 4)
NM_001139841.1:1292:ssa_miR_462_a_3p:-23.4_318: A UU A: AACUC CAUCCAGG : UUGGG GUAGGUCC :UCUGCC U
NM_001139842.1 TARGET 3'UTR_ 1102..2447 [NP_001133314.1] (BNIP2 motif-containing molecule at the C-terminal region 1)
NM_001139842.1:1346:ssa_miR_7132_5p:-23.3_748:C U AA A: CU AGGA UGACCAAGU : GA UCCU ACUGGUUCA :C C CGAA G
NM_001139843.1 TARGET 3'UTR_ 2330..3427 [NP_001133315.1] (vesicle-fusing ATPase)
NM_001139843.1:1098:ssa_miR_21_a_2_3p:-21.8_942: U UAUGUGA U U A: GCUU ACAG GC UGUUGUC : CGAA UGUC UG ACAACAG :CUGU C
NM_001139843.1:1098:ssa_miR_21_b_3p:-22.0_949: U GA U U A: GU ACAG GC UGUUGUC : CG UGUC UG ACAACAG :CUGU GA C
NM_001139845.1 TARGET 3'UTR_ 1700..2438 [NP_001133317.1] (UDP-N-acetylglucosamine--dolichyl-phosphate N-acetylglucosaminephosphotransferase)
NM_001139845.1:739:ssa_miR_223_5p:-20.7_669:A U GGU AGGAAUG A: CAAUUC GCU UGU UAAAUACA : GUUGAG CGA ACA GUUUAUGU : U G
NM_001139846.1 TARGET 3'UTR_ 1485..2029 [NP_001133318.1] (1-O-acylceramide synthase precursor)
NM_001139846.1:545:ssa_miR_21_a_2_3p:-19.2_354: U GUC A: CAGG UUGUUGUCG : GUCU GACAACAGC :CUGUCGAAU
NM_001139846.1:545:ssa_miR_21_b_3p:-20.3_357: G A: GGUCU UGUUGUCG : UCGGA ACAACAGC :CUG UGUCUG
NM_001139848.1 TARGET 3'UTR_ 2437..2924 [NP_001133320.1] (acyl-CoA dehydrogenase family member 11)
NM_001139848.1:488:ssa_miR_2188_3p:-23.5_20:G AA G: GAUGGGUU CACACAG : CUAUCCAG GUGUGUC : ACUGGA G
NM_001139850.1 TARGET 3'UTR_ 623..2496 [NP_001133322.1] (Microtubule-associated protein RP/EB family member 3)
NM_001139850.1:1874:ssa_miR_8011_3p:-19.2_1321:G UUAG U: AAGU GCGAU CAGCAUUUG : UUCG UGUUA GUCGUAAAU : AGAC
NM_001139854.1 TARGET 3'UTR_ 1147..2356 [NP_001133326.1] (Solute carrier family 25 member 40)
NM_001139854.1:1210:ssa_miR_181_c_5p:-21.1_270: A UCUU U UCC G: CACUG ACG GUA AUGAAUGU : GUGGC UGU CGU UACUUACA :GG A
NM_001139855.1 TARGET 3'UTR_ 1538..2662 [NP_001133327.1] (palmitoyltransferase ZDHHC6)
NM_001139855.1:1125:ssa_miR_146_a_3_3p:-19.8_775:C UUUAGU UACCGCUG A: AGGAG UUGA CCAUAGA : UCUUC GACU GGUAUCU : UU UA A
NM_001139855.1:1125:ssa_miR_146_a_3p:-25.2_773:U UUUAGU UACC UG A: CCAGGAG UUGA GC CCAUAGA : GGUCUUC GACU CG GGUAUCU : UU A
NM_001139856.1 TARGET 3'UTR_ 1305..3221 [NP_001133328.1] (Acyl-coenzyme A thioesterase 5)
NM_001139856.1:1917:ssa_miR_146_a_3_3p:-19.1_132: U UUUUGGUC A A: GGAAUUG AU CCAUAGAU : UCUUGAC UA GGUAUCUA :UCU U
NM_001139856.1:1917:ssa_miR_146_a_3p:-19.3_893:G UUUACU AUAA A: CC ACU CCCAUAGA : GG UGA GGGUAUCU : UCUUCU CUC A
NM_001139856.1:1917:ssa_miR_146_a_3p:-22.1_129:A U UUUU CAUA A: CA GGAAUUG GGU CCAUAGAU : GU UCUUGAC UCG GGUAUCUA :G CU
NM_001139856.1:1917:ssa_miR_21_b_3p:-18.3_1228: U G UUCU U: GU UAU UUGUUGUC : CG AUG GACAACAG :CUGU G UCU C
NM_001139856.1:1917:ssa_miR_223_5p:-19.4_38: C A AUAAC A U: ACU AGCU UGUU AAAUACAU : UGA UCGA ACAG UUUAUGUG :GU G
NM_001139856.1:1917:ssa_miR_7132_3p:-23.6_1011:A UG CUC GC CAA G: GA U G CUGA ACGCCUCA : CU A C GAUU UGCGGAGU :A UG A AA
NM_001139856.1:1917:ssa_miR_7132_5p:-21.1_669:A AAUC AAC G: UUGAG CU GACCAAGU : GACUC GA CUGGUUCA :C CUC AA G
NM_001139857.1 TARGET 3'UTR_ 1174..2369 [NP_001133329.1] (Pyridoxal phosphate phosphatase PHOSPHO2)
NM_001139857.1:1196:ssa_miR_181_c_5p:-19.8_162:U GGUU AUGCA A: CUCA CAG AAUGAAUGU : GGGU GUC UUACUUACA : GGCU G A
NM_001139857.1:1196:ssa_miR_181_c_5p:-24.0_571: A GAUAGUAG AGGC G: CGCU GACG GCGGUGAAUGU : GUGG CUGU CGUUACUUACA :GG A
NM_001139857.1:1196:ssa_miR_21_a_2_3p:-19.6_419: C AUUAU U: CAGU GCA UUGUUGUC : GUCG UGU GACAACAG :CU AA CU C
NM_001139857.1:1196:ssa_miR_21_b_3p:-19.6_419: C AUUAU U: CAGU GCA UUGUUGUC : GUCG UGU GACAACAG :CU GA CU C
NM_001139860.1 TARGET 3'UTR_ 1011..2489 [NP_001133332.1] (Keratinocytes-associated transmembrane protein 2)
NM_001139860.1:1479:ssa_miR_8011_3p:-18.0_494:A CCU CCACAA C: AAGC CAAU AGCAUUUG : UUCG GUUA UCGUAAAU : U AGACG
NM_001139864.1 TARGET 3'UTR_ 1608..2018 [NP_001133336.1] (U4/U6 small nuclear ribonucleoprotein Prp4)
NM_001139864.1:411:ssa_miR_146_a_3_3p:-19.2_23:U AAU GUA A: AGA AGAAU CCAUAGA : UCU UCUUG GGUAUCU : ACUUA A
NM_001139864.1:411:ssa_miR_146_a_3p:-22.1_22:G AAU GUA A: UAGA AGAAU CCAUAGA : GUCU UCUUG GGUAUCU :G ACUCG A
NM_001139865.1 TARGET 3'UTR_ 1076..2257 [NP_001133337.1] (Calponin-3)
NM_001139865.1:1182:ssa_miR_146_b_5p:-25.4_570: U GU C: UUUAUGGGUUUU AGUUCUCA : AGAUACCUGAAG UCAAGAGU :GGU
NM_001139867.1 TARGET 3'UTR_ 1314..2798 [NP_001133339.1] (serine/threonine protein kinase pim-3)
NM_001139867.1:1485:ssa_miR_181_c_5p:-19.4_753:C U G AAU UUUUAAU U: CCC U GA GUA UGAAUGUU : GGG G CU CGU ACUUACAA : U G GU U
NM_001139867.1:1485:ssa_miR_181_c_5p:-21.6_1141:A AUUUG AG U G: CUUAC GA AGC AUGAAUGU : GGGUG CU UCG UACUUACA : G G U A
NM_001139869.1 TARGET 3'UTR_ 1489..3386 [NP_001133341.1] (choline/ethanolaminephosphotransferase 1)
NM_001139869.1:1898:ssa_miR_181_c_5p:-23.6_138:A G A GCUGCCA G: CCA U GCGGU AGUGAAUGU : GGU G UGUCG UUACUUACA :G G C A
NM_001139869.1:1898:ssa_miR_21_a_2_3p:-21.4_1229: A AA U: AGCU AGA UGUUGUC : UCGA UCU ACAACAG :CUG AUG G C
NM_001139869.1:1898:ssa_miR_21_b_3p:-21.4_1229: A AA U: AGCU AGA UGUUGUC : UCGG UCU ACAACAG :CUG AUG G C
NM_001139869.1:1898:ssa_miR_731_5p:-19.4_557: U UA G: UUCG AGA GUGUCAU : AGGC UCU CACAGUA :UU CC UUUG A
NM_001139870.1 TARGET 3'UTR_ 1226..2338 [NP_001133342.1] (Syntaxin-3)
NM_001139870.1:1113:ssa_miR_462_a_3p:-22.8_899:U UCUUU UUUCU U: GGA GGGACC C CAUCCAG : UCU CCUUGG G GUAGGUC : G U C
NM_001139870.1:1113:ssa_miR_8011_3p:-25.3_691:A CCUAACC G: AAGCACA UCUG AGCAUUUG : UUCGUGU AGAC UCGUAAAU : UA G
NM_001139875.1 TARGET 3'UTR_ 779..1976 [NP_001133347.1] (Eukaryotic translation initiation factor 4H)
NM_001139875.1:1198:ssa_miR_21_b_3p:-18.5_496:A UU AAGAGA U AUCCUUA U: ACA GCC AC GA UUGUUGUC : UGU CGG UG CU GACAACAG :C A U C
NM_001139878.1 TARGET 3'UTR_ 901..2630 [NP_001133350.1] (fibroblast growth factor 13)
NM_001139878.1:1730:ssa_miR_462_a_3p:-32.9_1117:U C A: GACGG CCC CAUCCAGG : CUGCC GGG GUAGGUCC :U UU U
NM_001139878.1:1730:ssa_miR_731_5p:-18.1_445: U C: UCCG UGUGUCAU : AGGC GCACAGUA :UU CCUCUUUU A
NM_001139878.1:1730:ssa_miR_731_5p:-19.8_1033:C UGCU G: AAUCC AG UGUGUCAU : UUAGG UC GCACAGUA : CCC UUUU A
NM_001139879.1 TARGET 3'UTR_ 1571..1935 [NP_001133351.1] (Zinc finger protein 235)
NM_001139879.1:365:ssa_miR_1338_3p:-19.5_138: C AAC UC UACCAU A: GG CU CG CCUGAGA : CC GA GC GGACUCU :GUA C CU UU A
NM_001139880.1 TARGET 3'UTR_ 1792..2168 [NP_001133352.1] (retrograde Golgi transport protein RGP1 homolog)
NM_001139880.1:377:ssa_miR_2188_3p:-21.2_1: AC GGAC A A: GUC ACC CACACAG C : CAG UGG GUGUGUC G :CUAUC AC A
NM_001139881.1 TARGET 3'UTR_ 2087..4267 [NP_001133353.1] (RAS guanyl-releasing protein 2)
NM_001139881.1:2181:ssa_miR_181_c_5p:-20.8_752:U AA CAAAAAU G: UCC ACUGAU GAUGAAUGU : GGG UGGCUG UUACUUACA : UCG A
NM_001139881.1:2181:ssa_miR_181_c_5p:-21.4_1928: G AUUUAAU UU A: UAUUGA GCA GUGAAUGUU : GUGGCU CGU UACUUACAA :GG GU
NM_001139881.1:2181:ssa_miR_731_5p:-20.2_760:U AAAAAU U U UG G: GAUC GA GAA G GUGUCAU : UUAG CU CUU U CACAGUA : GCC UG A
NM_001139882.1 TARGET 3'UTR_ 2165..2637 [NP_001133354.1] (cleavage and polyadenylation specificity factor subunit 3)
NM_001139882.1:473:ssa_miR_21_a_2_3p:-19.5_178:U GG UUUUCU A C: ACAGU AUA AC UGUUGUC : UGUCG UGU UG ACAACAG :C AA C C
NM_001139882.1:473:ssa_miR_21_b_3p:-20.1_184:G UUU C: GAUA UCUACA UGUUGUC : CUGU GGAUGU ACAACAG : C CUG C
NM_001139886.1 TARGET 3'UTR_ 1355..2060 [NP_001133358.1] (DNA polymerase delta subunit 3)
NM_001139886.1:706:ssa_miR_8011_3p:-26.6_480:A AUCAU U: GAGC UAAUUU UGCAGCAUUUA : UUCG GUUAAG ACGUCGUAAAU : U
NM_001139890.1 TARGET 3'UTR_ 2016..3101 [NP_001133362.1] (60 kDa lysophospholipase)
NM_001139890.1:1086:ssa_miR_21_a_2_3p:-23.0_870:U GGAUAU AACCA C: AUAGCU CA GCUGUUGUC : UGUCGA GU UGACAACAG :C AU C C
NM_001139890.1:1086:ssa_miR_21_b_3p:-23.0_870:U GGAUAU AACCA C: AUAGCU CA GCUGUUGUC : UGUCGG GU UGACAACAG :C AU C C
NM_001139890.1:1086:ssa_miR_2188_3p:-21.7_619: U UUCC AU GCUAA C: UAG UCU CCU CACACAGC : AUC AGA GGA GUGUGUCG :CU C CU
NM_001139893.1 TARGET 3'UTR_ 892..1948 [NP_001133365.1] (Zinc finger protein 313)
NM_001139893.1:1057:ssa_miR_1338_3p:-23.4_358:U A CU UGU C: UAU GGC AC ACCUGAGA : GUA CCG UG UGGACUCU : C AC CU A
NM_001139893.1:1057:ssa_miR_462_a_5p:-22.7_543:A AUGG GUGCCUUU A C U: CAGC GCA UUG GG UUCCGUU : GUCG CGU AAU CC AAGGCAA : A A C U
NM_001139893.1:1057:ssa_miR_462_b_5p:-23.3_550:G AG C U A C U: GGC UG CUUU UG GG UUCCGUU : UCG AC GAAA AC CC AAGGCAA :G U U
NM_001139895.1 TARGET 3'UTR_ 1626..2059 [NP_001133367.1] (Xaa-Pro aminopeptidase 3)
NM_001139895.1:434:ssa_miR_146_a_3_3p:-22.9_383: A UCC AUGU C: AAGA CUGAA UCCAUAGA : UUCU GACUU AGGUAUCU :UC U A
NM_001139895.1:434:ssa_miR_146_a_3p:-20.2_380:A A UCC AAU U C: UA AAGA CUGA G UCCAUAGA : GU UUCU GACU C GGGUAUCU :G C U A
NM_001139898.1 TARGET 3'UTR_ 2098..2723 [NP_001133370.1] (Alanine aminotransferase 2-like)
NM_001139898.1:626:ssa_miR_731_5p:-19.3_360:U UU U U G: GUCU G G AUGUGUCAU : UAGG C C UGCACAGUA :U CC U UUU A
NM_001139899.1 TARGET 3'UTR_ 1181..1809 [NP_001133371.1] (Tripartite motif-containing protein 13)
NM_001139899.1:629:ssa_miR_181_c_5p:-20.2_289: A A UUGUUU A: G ACAGC GGUGAAUGUU : C UGUCG UUACUUACAA :GGGUGG
NM_001139899.1:629:ssa_miR_181_c_5p:-24.9_256:A CAU G: CUAUUG CAGUA UGAAUGUU : GGUGGC GUCGU ACUUACAA :G U U
NM_001139899.1:629:ssa_miR_21_a_2_3p:-22.8_261:U UU A A: GCAGU ACA GA UGUUGUC : UGUCG UGU CU ACAACAG :C AA G C
NM_001139899.1:629:ssa_miR_21_a_2_3p:-24.9_511: A U AGUCUGU A: AGUU UACAGAC UGUUGUC : UCGA AUGUCUG ACAACAG :CUG C
NM_001139899.1:629:ssa_miR_21_b_3p:-22.8_261:U UU A A: GCAGU ACA GA UGUUGUC : UGUCG UGU CU ACAACAG :C GA G C
NM_001139899.1:629:ssa_miR_21_b_3p:-27.0_520:A A: GACAGUCUG UUGUUGUC : CUGUCGGAU GACAACAG : GUCU C
NM_001139900.1 TARGET 3'UTR_ 1605..2089 [NP_001133372.1] (FAM110A)
NM_001139900.1:485:ssa_miR_21_a_2_3p:-18.5_149:A GAA AAA U: AUAGU AUA UGUUGUC : UGUCG UGU ACAACAG :C AA CUG C
NM_001139900.1:485:ssa_miR_21_b_3p:-19.5_134:G UGAU G UAAUAGU AAUAAAA U: GAC GU UAC GA UGUUGUC : CUG CG AUG CU ACAACAG : U G U G C
NM_001139903.1 TARGET 3'UTR_ 1439..2224 [NP_001133375.1] (putative E3 ubiquitin-protein ligase UBR7)
NM_001139903.1:786:ssa_miR_731_3p:-22.2_14: C AC C: GACA UCCCGGU : CUGU AGGGCCA :ACGA GCUUUA C
NM_001139906.1 TARGET 3'UTR_ 965..2277 [NP_001133378.1] (HCLS1-associated protein X-1)
NM_001139906.1:1313:ssa_miR_731_5p:-18.5_668:U A UAAU G U: AUUU GG AG GUGUCAUU : UAGG CC UU CACAGUAA :U C UCUU G
NM_001139907.1 TARGET 3'UTR_ 1743..2251 [NP_001133379.1] (lymphocyte-specific protein tyrosine kinase)
NM_001139907.1:509:ssa_miR_21_a_1_3p:-24.5_220:U C UU A: AUA UUUGCA CCGUUGUC : UGU GAAUGU GGCAACAG : C CU C
NM_001139907.1:509:ssa_miR_462_a_5p:-18.0_225: U U: UUGCA UUCCGUUG : GACGU AAGGCAAU :GUC AAUACCC
NM_001139908.1 TARGET 3'UTR_ 2246..2685 [NP_001133380.1] (double-strand break repair protein MRE11A)
NM_001139908.1:440:ssa_miR_181_c_5p:-24.7_40:U G A UG U A: U GCU G AGC GUGAAUGU : G UGG C UCG UACUUACA :G G UG U A
NM_001139915.1 TARGET 3'UTR_ 578..2689 [NP_001133387.1] (cAMP-responsive element-binding protein-like 2)
NM_001139915.1:2112:ssa_miR_2188_3p:-27.3_1656: G GAUG UA GA A: AGGU CUG AC CACACAGC : UCCA GAC UG GUGUGUCG :CUA GA
NM_001139916.1 TARGET 3'UTR_ 1332..2477 [NP_001133388.1] (Filamin-binding LIM protein 1)
NM_001139916.1:1146:ssa_miR_2188_3p:-22.7_845: U UCA A: UCU UCACACAGC : AGA AGUGUGUCG :CUAUCC CUGG
NM_001139920.1 TARGET 3'UTR_ 2720..4385 [NP_001133392.1] (Cysteinyl-tRNA synthetase, cytoplasmic)
NM_001139920.1:1666:ssa_miR_181_c_5p:-18.6_110:U UAUUUCU UC C: UCUAC AUAGCA A UGAAUGUU : GGGUG UGUCGU U ACUUACAA : GC
NM_001139923.1 TARGET 3'UTR_ 346..2397 [NP_001133395.1] (beta-catenin-interacting protein 1)
NM_001139923.1:2052:ssa_miR_2188_3p:-18.1_648: C CACAA A A: UAG AC CACACAGU : AUC UG GUGUGUCG :CU CAGAC GA
NM_001139923.1:2052:ssa_miR_462_a_3p:-20.2_151: U UUU C: CCC CAUCCAG : GGG GUAGGUC :UCUGCCUU U C
NM_001139923.1:2052:ssa_miR_92_a_3_5p:-30.5_180: A G A AUUGC A: AC GAUAC CC CCCAGCC : UG CUGUG GG GGGUCGG :UCG A GA A
NM_001139924.1 TARGET 3'UTR_ 1539..2666 [NP_001133396.1] (N-acylneuraminate cytidylyltransferase)
NM_001139924.1:1128:ssa_miR_146_a_3_3p:-18.8_691:G UGU A UC C: AG AGAA UG CCAUAGAU : UC UCUU AC GGUAUCUA : U G UUA
NM_001139924.1:1128:ssa_miR_146_a_3p:-22.5_691: G UGU A U C: AG AGAA UG CCCAUAGAU : UC UCUU AC GGGUAUCUA :GG U G UC
NM_001139927.1 TARGET 3'UTR_ 810..2358 [NP_001133399.1] (Glucagon family neuropeptides precursor)
NM_001139927.1:1549:ssa_miR_146_b_5p:-22.8_500:G UGG A GGCUGAAA U: CUAUUU G GACU CAGUUCUC : GGUAGA C CUGA GUCAAGAG : UA A U
NM_001139927.1:1549:ssa_miR_181_c_5p:-20.4_354: A AA AU U A: A GACA GUA UGAAUGUU : U CUGU CGU ACUUACAA :GGG GG U
NM_001139930.1 TARGET 3'UTR_ 777..2724 [NP_001133402.1] (Ras-related protein Rab-6C)
NM_001139930.1:1948:ssa_miR_2188_3p:-18.6_1560: U CUUUAAC G A G: GUC AC U CACACAGU : CAG UG A GUGUGUCG :CUAUC AC G
NM_001139931.1 TARGET 3'UTR_ 1227..2140 [NP_001133403.1] (CCAAT/enhancer-binding protein alpha)
NM_001139931.1:914:ssa_miR_2188_3p:-21.5_463: A AAAGUG U: CUG C CACACAGC : GAC G GUGUGUCG :CUAUCCA U GA
NM_001139931.1:914:ssa_miR_7132_3p:-22.8_806:U GU AA AC U: UGG ACU UCUGA ACGCCUC : ACU UGA AGAUU UGCGGAG : ACA U
NM_001139934.1 TARGET 3'UTR_ 847..2104 [NP_001133406.1] (Methyl-CpG-binding domain protein 3)
NM_001139934.1:1258:ssa_miR_146_a_3_3p:-19.0_1114: U UU G: UUG UCCAUAGA : GAC AGGUAUCU :UCUUCUU UU A
NM_001139934.1:1258:ssa_miR_146_a_3p:-18.4_1114: U UU G: UUG UCCAUAGA : GAC GGGUAUCU :GGUCUUCUU UC A
NM_001139935.1 TARGET 3'UTR_ 735..1584 [NP_001133407.1] (RWD domain-containing protein 4A)
NM_001139935.1:850:ssa_miR_181_c_5p:-18.3_713: A A G: CACC AC UGAAUGU : GUGG UG ACUUACA :GG C UCGUU A
NM_001139935.1:850:ssa_miR_731_5p:-22.1_223:C G A U UUUU A: AU C GG GG CGUGUCAU : UA G CC CU GCACAGUA :U G C U UUU A
NM_001139935.1:850:ssa_miR_731_5p:-23.4_436: A U A C: CGGGG GGC GUGUCAU : GCCCU UUG CACAGUA :UUAG CUU A
NM_001139936.1 TARGET 3'UTR_ 749..2322 [NP_001133408.1] (RAB6A, member RAS oncogene family)
NM_001139936.1:1574:ssa_miR_146_a_3_3p:-22.8_393:U CUA C A: GAGGGAC GA CCAUAGAU : CUUCUUG UU GGUAUCUA :U AC A
NM_001139936.1:1574:ssa_miR_146_a_3p:-29.8_388:G UGU CU A A: CC GAGGGAC AG CCCAUAGAU : GG CUUCUUG UC GGGUAUCUA : U AC
NM_001139936.1:1574:ssa_miR_92_a_3_5p:-33.5_143: C UC C G: CUGAC CUUCU CCCAGCCU : GACUG GGGGA GGGUCGGA :UCGU U
NM_001139937.1 TARGET 3'UTR_ 1843..3102 [NP_001133409.1] (Ubiquitin-conjugating enzyme E2 R2)
NM_001139937.1:1260:ssa_miR_2188_3p:-23.2_1042: G A ACAUA AAAAAUAA C: AG GU GAC UCACACAGC : UC CA CUG AGUGUGUCG :CUA GA G
NM_001139937.1:1260:ssa_miR_462_a_5p:-18.1_519:A A U UCUCAC U: GGC GC UU UUCCGUU : UCG CG AA AAGGCAA :G A U UACCC U
NM_001139937.1:1260:ssa_miR_462_b_5p:-22.2_519:A A UCUCAC U: GGC GCUUU UUCCGUU : UCG CGAAA AAGGCAA :G A UACCC U
NM_001139942.1 TARGET 3'UTR_ 686..1892 [NP_001133414.1] (cold shock domain-containing protein C2)
NM_001139942.1:1207:ssa_miR_155_5p:-18.5_336:C AUUU G G GA C: ACC U A GA AGCAUUA : UGG A U CU UCGUAAU : GGAU G G AA U
NM_001139942.1:1207:ssa_miR_8011_3p:-22.7_1081:U U A U: GG CACAGUUC G AGCAUUU : UC GUGUUAAG C UCGUAAA :U A G U
NM_001139944.1 TARGET 3'UTR_ 852..2615 [NP_001133416.1] (gremlin-2 precursor)
NM_001139944.1:1764:ssa_miR_146_a_3_3p:-19.2_582:A UGCCUCUC C: AGAAGG CCAUAGA : UCUUCU GGUAUCU : UGACUUA A
NM_001139944.1:1764:ssa_miR_146_a_3p:-23.4_582: A UGC CU C: AGAAGG CU CCCAUAGA : UCUUCU GA GGGUAUCU :GG U CUC A
NM_001139945.1 TARGET 3'UTR_ 1291..2273 [NP_001133417.1] (peptidyl-prolyl cis-trans isomerase FKBP8)
NM_001139945.1:983:ssa_miR_21_b_3p:-19.7_793: U AUU A: UCUAUA UUGUUGUC : GGAUGU GACAACAG :CUGUC CU C
NM_001139947.1 TARGET 3'UTR_ 1153..2343 [NP_001133419.1] (Hsp70-binding protein 1)
NM_001139947.1:1191:ssa_miR_21_a_2_3p:-18.9_83: A U GU C: UGC GAU UGUUGUC : AUG CUG ACAACAG :CUGUCGA U C
NM_001139947.1:1191:ssa_miR_21_b_3p:-18.9_83: A U GU C: UGC GAU UGUUGUC : AUG CUG ACAACAG :CUGUCGG U C
NM_001139948.1 TARGET 3'UTR_ 1109..1644 [NP_001133420.1] (Regulator of G-protein signaling 7-binding protein B)
NM_001139948.1:536:ssa_miR_181_c_5p:-18.1_467:G U U U A: CCAUU G CA UGAAUGU : GGUGG C GU ACUUACA :G CUGU U A
NM_001139949.1 TARGET 3'UTR_ 1301..2021 [NP_001133421.1] (Acetyl-CoA acetyltransferase, cytosolic)
NM_001139949.1:721:ssa_miR_181_c_5p:-25.1_549:U UU GU A: CCUG G UAG AUGAAUGU : GGGU C GUC UACUUACA : GG U GU A
NM_001139950.1 TARGET 3'UTR_ 828..1777 [NP_001133422.1] (Gap junction beta-1 protein)
NM_001139950.1:950:ssa_miR_7132_3p:-24.2_243: U C A: AACUUG AACGCCUCA : UUGAAC UUGCGGAGU :AC AAGAU
NM_001139951.1 TARGET 3'UTR_ 2209..3262 [NP_001133423.1] (phosphatase 1 regulatory subunit 12C)
NM_001139951.1:1054:ssa_miR_181_c_5p:-18.3_894: A G UCA CUUU U: CAU GG AGU UGAAUGUU : GUG CU UCG ACUUACAA :GG G G UU
NM_001139951.1:1054:ssa_miR_462_a_3p:-28.0_784: A UCUCCU U: GGGGCCC CAUCCAG : CCUUGGG GUAGGUC :UCUG U C
NM_001139953.1 TARGET 3'UTR_ 1214..2256 [NP_001133425.1] (Retinoblastoma-binding protein 6)
NM_001139953.1:1043:ssa_miR_155_5p:-19.0_804: G G GA C: AU AUGAU UAGCAUUA : UA UGCUA AUCGUAAU :UGGGGA G U
NM_001139955.1 TARGET 3'UTR_ 1793..2352 [NP_001133427.1] (Amidophosphoribosyltransferase)
NM_001139955.1:560:ssa_miR_92_a_3_5p:-27.8_188:U AA U: GUAUU AUAUUUC CCCAGCCU : CGUGA UGUGGGG GGGUCGGA :U C A
NM_001139958.1 TARGET 3'UTR_ 2578..3156 [NP_001133430.1] (cell division cycle protein 27 homolog)
NM_001139958.1:579:ssa_miR_181_c_5p:-24.1_353:C GU UGAUUU C: CCCAUC A GC UGAAUGU : GGGUGG U CG ACUUACA : C GU UU A
NM_001139958.1:579:ssa_miR_2188_3p:-21.8_8: A CUACCCCU G: GACC UCACACAG : CUGG AGUGUGUC :CUAUCCAGA G
NM_001139961.1 TARGET 3'UTR_ 1507..2762 [NP_001133433.1] (aminoacylase-1)
NM_001139961.1:1256:ssa_miR_7132_5p:-18.3_957: A UC UACA A: UG GG CUU ACCAAGUU : AC CC GAA UGGUUCAG :CG U UC AC
NM_001139963.1 TARGET 3'UTR_ 1583..4212 [NP_001133435.1] (protein disulfide-isomerase A5 precursor)
NM_001139963.1:2630:ssa_miR_21_a_2_3p:-25.1_827:A UCAAU A AGCCUC U: GACG G UUUACAGA CUGUUGUCG : CUGU C GAAUGUCU GACAACAGC :
NM_001139963.1:2630:ssa_miR_21_b_3p:-25.5_827:A AAUGAUU AGCCUC U: GAC GUC UACAGA CUGUUGUCG : CUG CGG AUGUCU GACAACAGC : U
NM_001139963.1:2630:ssa_miR_462_a_3p:-18.5_1203: A U C A: GC AUCUG CAUCCAG : UG UGGGU GUAGGUC :UC CCU C
NM_001139963.1:2630:ssa_miR_92_a_3_5p:-30.2_2513:C CUUUG UU GUG A: GC UUGAC UCU CCCAGCC : CG GACUG GGG GGGUCGG :U U UG A A
NM_001139964.1 TARGET 3'UTR_ 1107..2201 [NP_001133436.1] (low density lipoprotein receptor adapter protein 1-B)
NM_001139964.1:1095:ssa_miR_8011_3p:-25.1_466:A GA G: AGGCACAGU AGCAUUUA : UUCGUGUUA UCGUAAAU : AGACG
NM_001139965.1 TARGET 3'UTR_ 1304..2529 [NP_001133437.1] (BRCA1-A complex subunit Abraxas)
NM_001139965.1:1226:ssa_miR_146_a_3p:-20.2_494: U U U UGACUUA A: GAG GA UUGA CCCAUAGA : CUU CU GACU GGGUAUCU :GGU U C A
NM_001139965.1:1226:ssa_miR_146_b_5p:-22.0_633:U CA C: UAUCU GAC AGUUCUCA : GUAGA CUG UCAAGAGU :G UAC AAG
NM_001139965.1:1226:ssa_miR_7132_5p:-24.8_623: A UUU UAUC C: UG AGCUU UGACCAAGUU : AC UCGAA ACUGGUUCAG :CG UCC
NM_001139966.1 TARGET 3'UTR_ 1184..2151 [NP_001133438.1] (cyclin-G2)
NM_001139966.1:968:ssa_miR_21_a_2_3p:-22.0_748: A GU U: UG GAUUGUUGUC : AU CUGACAACAG :CUGUCGA GU C
NM_001139966.1:968:ssa_miR_21_b_3p:-22.5_741: G AAUGA GU U: AG UG GAUUGUUGUC : UC AU CUGACAACAG :CUG GG GU C
NM_001139969.1 TARGET 3'UTR_ 1961..2188 [NP_001133441.1] (N-acetyltransferase ESCO1)
NM_001139969.1:228:ssa_miR_462_a_5p:-25.8_121: U GUCAC G: GUUGCA GUUCCGUUA : CGACGU CAAGGCAAU :GU AAUACC
NM_001139969.1:228:ssa_miR_462_b_5p:-27.0_117:U GCAGUCAC G: GGCUGUU GUUCCGUUA : UCGACGA CAAGGCAAU :G AAUACC
NM_001139970.1 TARGET 3'UTR_ 1643..2331 [NP_001133442.1] (lanC-like protein 2)
NM_001139970.1:689:ssa_miR_181_c_5p:-25.6_600:U UCA G A UUACAUU G: CCC G CG ACAGCG AUGAAUGUU : GGG U GC UGUCGU UACUUACAA : G
NM_001139973.1 TARGET 3'UTR_ 1543..2639 [NP_001133445.1] (Vacuolar protein sorting-associated protein 26B-B)
NM_001139973.1:1097:ssa_miR_181_c_5p:-19.0_1013:A A U UUUGGUAU AAAUAAU C: UCCAC GACA GU AG UGAAUGU : GGGUG CUGU CG UU ACUUACA : G A
NM_001139978.1 TARGET 3'UTR_ 909..1756 [NP_001133450.1] (FUS-interacting serine-arginine-rich protein 1)
NM_001139978.1:848:ssa_miR_181_c_5p:-19.2_35:U AUAAU C: CUUGCUGG UGAAUGUU : GGGUGGCU ACUUACAA : GUCGUU
NM_001139978.1:848:ssa_miR_2188_3p:-24.2_501: C AGA GAC GUUC U: GGGU UUG ACC CACACAGU : UCCA GAC UGG GUGUGUCG :CUA A
NM_001139979.1 TARGET 3'UTR_ 2000..2348 [NP_001133451.1] (kelch-like protein 6)
NM_001139979.1:349:ssa_miR_181_c_5p:-21.4_63: G G UGU GUGUGAG G: CAU GAC GU AAUGAAUGU : GUG CUG CG UUACUUACA :GG G U A
NM_001139979.1:349:ssa_miR_181_c_5p:-22.5_13:A GUG UG G: CUAU UG AG AAUGAAUGU : GGUG GC UC UUACUUACA :G UG G A
NM_001139981.1 TARGET 3'UTR_ 1181..2168 [NP_001133453.1] (peroxisome biogenesis factor 10)
NM_001139981.1:988:ssa_miR_731_5p:-22.9_496:C UAACU UCU U: AGUCUG GA AAAUGUGUCAUU : UUAGGC CU UUUGCACAGUAA : CCU
NM_001139983.1 TARGET 3'UTR_ 2135..4606 [NP_001133455.1] (cullin-4B)
NM_001139983.1:2472:ssa_miR_146_b_5p:-20.5_954:A GG GGAGACA C: CGU A GGAC AGUUCUC : GUA U CCUG UCAAGAG :G GA A AAG U
NM_001139983.1:2472:ssa_miR_181_c_5p:-24.9_441:G AAC UU A: CCCGC AUGGU AUGAAUGU : GGGUG UGUCG UACUUACA : GC U A
NM_001139983.1:2472:ssa_miR_7132_5p:-19.9_341:A UAA G: CUGG AGUU ACCAAGUU : GACU UCGA UGGUUCAG :C CC AAC
NM_001139984.1 TARGET 3'UTR_ 1598..3487 [NP_001133456.1] (acid-sensing ion channel 1)
NM_001139984.1:1890:ssa_miR_181_c_5p:-18.0_265:U AA AUCC C: CCUA AGUGA UGAAUGUU : GGGU UCGUU ACUUACAA : GGCUG
NM_001139984.1:1890:ssa_miR_181_c_5p:-23.6_956:C U UA GUGU G: CCC CC AUAGU GUGAAUGU : GGG GG UGUCG UACUUACA : U C U A
NM_001139985.1 TARGET 3'UTR_ 1706..2849 [NP_001133457.1] (RanBP-type and C3HC4-type zinc finger-containing protein 1)
NM_001139985.1:1144:ssa_miR_155_5p:-21.5_599:G A CC AAA C: UUCU GUCAUGA UU AGCAUUAA : GGGG UAGUGCU AA UCGUAAUU :U A
NM_001139985.1:1144:ssa_miR_731_5p:-24.0_45: A CACACUCA G: UCGGGA GUGUCAU : GGCCCU CACAGUA :UUA CUUUUG A
NM_001139986.1 TARGET 3'UTR_ 884..2367 [NP_001133458.1] (LIM domain transcription factor LMO4.1)
NM_001139986.1:1484:ssa_miR_1338_3p:-20.2_358:G AA A UUGUAAU C G: CAU G CUGAC G CCUGAGA : GUA C GACUG U GGACUCU : CC CU A
NM_001139986.1:1484:ssa_miR_223_5p:-19.9_758:G GA AA A C: AAC GG UG UCAAAUACAC : UUG UC AC AGUUUAUGUG :G AG GA
NM_001139986.1:1484:ssa_miR_462_a_5p:-21.0_1243:A UUUC U: GGCUGU UUCCGUU : UCGACG AAGGCAA :G UAAUACCC U
NM_001139986.1:1484:ssa_miR_462_b_5p:-23.4_1243:A C U: GGCUGUUUU UUCCGUU : UCGACGAAA AAGGCAA :G UACCC U
NM_001139986.1:1484:ssa_miR_7132_3p:-19.4_18:A C A GCCU CCUCCC C: G AAC UGU UCU ACGCCUC : C UUG ACA AGA UGCGGAG :A A UU U
NM_001139988.1 TARGET 3'UTR_ 1612..2138 [NP_001133460.1] (alpha-(1,3)-fucosyltransferase 11 precursor)
NM_001139988.1:527:ssa_miR_1338_3p:-29.3_151: G CAA CA G: GGGC ACG AACCUGAGA : CCCG UGC UUGGACUCU :GUA AC A
NM_001139988.1:527:ssa_miR_21_a_2_3p:-19.9_265:C ACUGCU A C: ACAGU UUAUA UGUUGUC : UGUCG AAUGU ACAACAG :C CUG C
NM_001139988.1:527:ssa_miR_21_b_3p:-23.2_265:C A UUUAUAA C: ACAGU CUGC UGUUGUC : UGUCG GAUG ACAACAG :C UCUG C
NM_001139990.1 TARGET 3'UTR_ 939..1664 [NP_001133462.1] (stomatin-like protein 3)
NM_001139990.1:726:ssa_miR_181_c_5p:-22.6_606:C U G CUUAUU UUAAU A: CCC C GGC GC UGAAUGUU : GGG G CUG CG ACUUACAA : U G U UU
NM_001139993.1 TARGET 3'UTR_ 1266..2147 [NP_001133465.1] (Cystathionine gamma-lyase)
NM_001139993.1:882:ssa_miR_181_c_5p:-24.8_769:A U UACU G: UCUGCC GC CAAUGAAUGU : GGGUGG UG GUUACUUACA : C UC A
NM_001139996.1 TARGET 3'UTR_ 1218..2404 [NP_001133468.1] (ubiquitin-conjugating enzyme E2 J1)
NM_001139996.1:1187:ssa_miR_2188_3p:-22.6_1081: A A AUA A: UUUG ACC CACACAGU : AGAC UGG GUGUGUCG :CUAUCC A
NM_001139996.1:1187:ssa_miR_92_a_3_5p:-29.3_4: A A CUUA C: ACU AC ACCUC CCCAGCC : UGA UG UGGGG GGGUCGG :UCG C A A
NM_001139997.1 TARGET 3'UTR_ 1688..2784 [NP_001133469.1] (Annexin A11)
NM_001139997.1:1097:ssa_miR_21_a_2_3p:-24.5_168: U A: CAGU GCA ACUGUUGUC : GUCG UGU UGACAACAG :CU AA C C
NM_001139997.1:1097:ssa_miR_21_b_3p:-24.5_168: U A: CAGU GCA ACUGUUGUC : GUCG UGU UGACAACAG :CU GA C C
NM_001139999.1 TARGET 3'UTR_ 1287..2247 [NP_001133471.1] (Connective tissue growth factor precursor)
NM_001139999.1:961:ssa_miR_21_a_2_3p:-20.8_260:U C UAUGU AACCUA A: AUAGUU UAC GAC UGUUGUC : UGUCGA AUG CUG ACAACAG :C U C
NM_001139999.1:961:ssa_miR_21_b_3p:-22.9_260:U U UAUGU AACCUA A: AUAG UCUAC GAC UGUUGUC : UGUC GGAUG CUG ACAACAG :C U C
NM_001140000.1 TARGET 3'UTR_ 800..2565 [NP_001133472.1] (Aquaporin-1)
NM_001140000.1:1766:ssa_miR_462_a_3p:-23.2_499:G C CCGCA AAUGAU U: AG CGG GAC CAUCCAGG : UC GCC UUG GUAGGUCC : U GGU
NM_001140001.1 TARGET 3'UTR_ 1009..2042 [NP_001133473.1] (monoglyceride lipase)
NM_001140001.1:1034:ssa_miR_21_a_2_3p:-19.2_669:A UCACUUC U: GGCA GC UGCA UGUUGUC : CUGU CG AUGU ACAACAG : A CUG C
NM_001140001.1:1034:ssa_miR_21_b_3p:-19.5_675:C UU G U: AC C CUGCA UGUUGUC : UG G GAUGU ACAACAG :C UC CUG C
NM_001140002.1 TARGET 3'UTR_ 1398..3005 [NP_001133474.1] (integrin-linked protein kinase)
NM_001140002.1:1608:ssa_miR_731_5p:-23.4_1007: U UU CCU C: U G GAAAAUGUGUCAU : A C CUUUUGCACAGUA :UU GG CCU A
NM_001140003.1 TARGET 3'UTR_ 1494..2298 [NP_001133475.1] (Vacuolar proton pump subunit H)
NM_001140003.1:805:ssa_miR_21_a_2_3p:-18.3_369: U CUC CCUU U: GUU UAC CUGUUGUC : CGA AUG GACAACAG :CUGU UCU C
NM_001140003.1:805:ssa_miR_21_a_2_3p:-18.3_464: U CUC CCUU U: GUU UAC CUGUUGUC : CGA AUG GACAACAG :CUGU UCU C
NM_001140003.1:805:ssa_miR_21_b_3p:-21.4_373: C CCUU U: UCUAC CUGUUGUC : GGAUG GACAACAG :CUGUC UCU C
NM_001140003.1:805:ssa_miR_21_b_3p:-21.4_468: C CCUU U: UCUAC CUGUUGUC : GGAUG GACAACAG :CUGUC UCU C
NM_001140005.1 TARGET 3'UTR_ 1448..1840 [NP_001133477.1] (nucleoporin-like protein 2)
NM_001140005.1:393:ssa_miR_181_c_5p:-19.8_45:A G U GGGGAAAG UGGAC C: CU ACC GAU AGC UGAAUGU : GG UGG CUG UCG ACUUACA : G UU A
NM_001140006.1 TARGET 3'UTR_ 945..2616 [NP_001133478.1] (Uracil phosphoribosyltransferase)
NM_001140006.1:1672:ssa_miR_181_c_5p:-21.9_674:A AUCAAAA A A UCCU G: CCCA C GA AGC UGAAUGUU : GGGU G CU UCG ACUUACAA : G G UU
NM_001140006.1:1672:ssa_miR_223_5p:-18.4_1351:A U: AGCUCAG AAAUACAU : UUGAGUC UUUAUGUG :G GAACAG
NM_001140007.1 TARGET 3'UTR_ 1278..2281 [NP_001133479.1] (Glyoxylate reductase)
NM_001140007.1:1004:ssa_miR_155_5p:-19.6_906:A A G AAA UAG U: ACC CU AUUAU GGUU AGCAUUA : UGG GG UAGUG CUAA UCGUAAU : A U
NM_001140007.1:1004:ssa_miR_155_5p:-20.2_53: A A C U: UCCUA C UGA AGCAUUAG : GGGAU G GCU UCGUAAUU :UG A U AA
NM_001140009.1 TARGET 3'UTR_ 765..1625 [NP_001133481.1] (Mediator of RNA polymerase II transcription subunit 6)
NM_001140009.1:861:ssa_miR_2188_3p:-21.5_169: A AAGG A: UUGGC CACACAG : GACUG GUGUGUC :CUAUCCA GA G
NM_001140010.1 TARGET 3'UTR_ 1769..1957 [NP_001133482.1] (T-complex protein 1 subunit delta)
NM_001140010.1:189:ssa_miR_92_a_3_5p:-26.0_16: U UG AUGUA AAGAA G: U UGG GC CCCAGCCU : G ACU UG GGGUCGGA :UC UG G GGGA
NM_001140011.1 TARGET 3'UTR_ 1392..2069 [NP_001133483.1] (N-acetylgalactosamine kinase)
NM_001140011.1:678:ssa_miR_21_a_2_3p:-24.0_194: C CUGGUCC U U: UAGC CAGA CUGUUGUC : GUCG GUCU GACAACAG :CU AAU C
NM_001140011.1:678:ssa_miR_21_a_2_3p:-25.0_225:U CUGAUCC U U: AUAGC CAGA CUGUUGUC : UGUCG GUCU GACAACAG :C AAU C
NM_001140011.1:678:ssa_miR_21_a_2_3p:-25.0_257:U CUGAUCC U U: AUAGC CAGA CUGUUGUC : UGUCG GUCU GACAACAG :C AAU C
NM_001140011.1:678:ssa_miR_21_a_2_3p:-25.0_321:U CUGAUUC U U: AUAGC CAGA CUGUUGUC : UGUCG GUCU GACAACAG :C AAU C
NM_001140011.1:678:ssa_miR_21_a_2_3p:-25.0_353:U CUGAUCC U U: AUAGC CAGA CUGUUGUC : UGUCG GUCU GACAACAG :C AAU C
NM_001140011.1:678:ssa_miR_21_b_3p:-30.5_194: C GUCC U U: UAGCCUG CAGA CUGUUGUC : GUCGGAU GUCU GACAACAG :CU C
NM_001140011.1:678:ssa_miR_21_b_3p:-31.5_225:U AUCC U U: AUAGCCUG CAGA CUGUUGUC : UGUCGGAU GUCU GACAACAG :C C
NM_001140011.1:678:ssa_miR_21_b_3p:-31.5_257:U AUCC U U: AUAGCCUG CAGA CUGUUGUC : UGUCGGAU GUCU GACAACAG :C C
NM_001140011.1:678:ssa_miR_21_b_3p:-31.5_321:U AUUC U U: AUAGCCUG CAGA CUGUUGUC : UGUCGGAU GUCU GACAACAG :C C
NM_001140011.1:678:ssa_miR_21_b_3p:-31.5_353:U AUCC U U: AUAGCCUG CAGA CUGUUGUC : UGUCGGAU GUCU GACAACAG :C C
NM_001140012.1 TARGET 3'UTR_ 851..3070 [NP_001133484.1] (Tetraspanin-14)
NM_001140012.1:2220:ssa_miR_181_c_5p:-21.3_1993:G UCA AUCUGCU C: CCU ACUG CAG GGUGAAUGU : GGG UGGC GUC UUACUUACA : U G A
NM_001140012.1:2220:ssa_miR_21_a_2_3p:-23.1_1252:C U GAACCU U U A: AC GCU C GAC UGUUGUC : UG CGA G CUG ACAACAG :C U AU U C
NM_001140012.1:2220:ssa_miR_21_b_3p:-23.1_1252:C U GAACCU U U A: AC GCU C GAC UGUUGUC : UG CGG G CUG ACAACAG :C U AU U C
NM_001140012.1:2220:ssa_miR_8011_3p:-21.2_1182:U AUGGGAA C AGCUCUUA A: AAGCA AAUUCUG U AGCAUUUG : UUCGU UUAAGAC G UCGUAAAU : G
NM_001140014.1 TARGET 3'UTR_ 386..2875 [NP_001133486.1] (FK506-binding protein 1A)
NM_001140014.1:2490:ssa_miR_146_b_5p:-20.2_1773: A AUU C G: CUGU GAU CAGUUCUCG : GAUA CUG GUCAAGAGU :GGUA C AA
NM_001140015.1 TARGET 3'UTR_ 1289..2458 [NP_001133487.1] (Zinc finger protein 576)
NM_001140015.1:1170:ssa_miR_8011_3p:-19.9_191:G UCCCAC G U C: AGGCG UGAUU U CAGCAUUUG : UUCGU GUUAA A GUCGUAAAU : G C
NM_001140016.1 TARGET 3'UTR_ 825..2509 [NP_001133488.1] (14-3-3 protein gamma-2)
NM_001140016.1:1685:ssa_miR_181_c_5p:-20.0_1562:U GU A AUAUCU G: UC CUGA G CAA UGAAUGU : GG GGCU C GUU ACUUACA :G U GU A
NM_001140018.1 TARGET 3'UTR_ 1849..3397 [NP_001133490.1] (sorting nexin 9)
NM_001140018.1:1549:ssa_miR_21_a_2_3p:-19.0_1449:U AAAUAU A A: AUAG UUGC GAU UGUUGUC : UGUC AAUG CUG ACAACAG :C G U C
NM_001140018.1:1549:ssa_miR_21_b_3p:-18.7_1449:U AAA UUGC A A: AUAG UAU GAU UGUUGUC : UGUC AUG CUG ACAACAG :C GG U C
NM_001140018.1:1549:ssa_miR_8011_3p:-19.6_658:C UU AAUCA C: AGCAU UUU CAGCAUUU : UCGUG AAG GUCGUAAA :U UU AC U
NM_001140019.1 TARGET 3'UTR_ 1790..3393 [NP_001133491.1] (Heterogeneous nuclear ribonucleoprotein L-like)
NM_001140019.1:1604:ssa_miR_462_a_3p:-27.9_106:A U UAAAGAGG U A: AGAC GA GCCC CAUCCAG : UCUG CU UGGG GUAGGUC : C U C
NM_001140020.1 TARGET 3'UTR_ 1136..2796 [NP_001133492.1] (Transmembrane protein 163)
NM_001140020.1:1661:ssa_miR_2188_3p:-26.8_1107:A GUGGCA ACACA C: AUAGG UUUGGC CACACAGC : UAUCC AGACUG GUGUGUCG :C GA
NM_001140026.1 TARGET 3'UTR_ 1512..2326 [NP_001133498.1] (Rho GTPase-activating protein 15)
NM_001140026.1:815:ssa_miR_146_a_3p:-18.5_362:A CCCUU CCUU AUAUU G C: CAG AG GCU G CCAUAGA : GUC UC UGA C GGUAUCU :G U U CU G A
NM_001140027.1 TARGET 3'UTR_ 1677..3091 [NP_001133499.1] (Far upstream element-binding protein 3)
NM_001140027.1:1415:ssa_miR_181_c_5p:-18.6_943:U AA C G: UCA GAU GUGAAUGU : GGU CUG UACUUACA :G GG UCGU A
NM_001140027.1:1415:ssa_miR_462_a_3p:-22.9_1156: U U: GCCC CAUCCAG : UGGG GUAGGUC :UCUGCCU U C
NM_001140028.1 TARGET 3'UTR_ 1760..2510 [NP_001133500.1] (RNA polymerase II-associated factor 1 homolog)
NM_001140028.1:751:ssa_miR_181_c_5p:-18.9_110:A GU GGC ACUC UUCCUGU A: CUCA CUGA UAGCA A UGAAUGUU : GGGU GGCU GUCGU U ACUUACAA :
NM_001140030.1 TARGET 3'UTR_ 1706..2619 [NP_001133502.1] (Endothelin B receptor-like protein 2 precursor)
NM_001140030.1:914:ssa_miR_146_a_3p:-18.8_576:A CA UUU A: CAGA AG G CCAUAGA : GUCU UC C GGUAUCU :G UUGACU G A
NM_001140030.1:914:ssa_miR_2188_3p:-18.0_125: A CCA G: GUC C CACACAG : CAG G GUGUGUC :CUAUC ACUG A G
NM_001140030.1:914:ssa_miR_462_a_3p:-26.7_279:G CAC U: AGAC ACCC CAUCCAG : UCUG UGGG GUAGGUC : CCU U C
NM_001140034.1 TARGET 3'UTR_ 1174..2641 [NP_001133506.1] (E3 ubiquitin-protein ligase MARCH5)
NM_001140034.1:1468:ssa_miR_21_a_2_3p:-18.7_798: U C AG A: GC UAGA UGUUGUC : CG GUCU ACAACAG :CUGU AAU G C
NM_001140034.1:1468:ssa_miR_21_a_2_3p:-18.9_1254:A AUA UCCA AAUCUGU A: GACAG UGC AU UGUUGUC : CUGUC AUG UG ACAACAG : GA UC C
NM_001140034.1:1468:ssa_miR_21_b_3p:-20.0_1254:A AUA UCCA AAUCUGU A: GACAG UGC AU UGUUGUC : CUGUC AUG UG ACAACAG : GG UC C
NM_001140034.1:1468:ssa_miR_21_b_3p:-23.3_798: U AG A: GCCU AGA UGUUGUC : CGGA UCU ACAACAG :CUGU UG G C
NM_001140034.1:1468:ssa_miR_462_a_5p:-18.9_808: U U UAA U: GUUG CAUU UUCCGUU : CGAC GUAA AAGGCAA :GU UACCC U
NM_001140035.1 TARGET 3'UTR_ 1559..2082 [NP_001133507.1] (phospholipase A1 member A precursor)
NM_001140035.1:524:ssa_miR_181_c_5p:-23.2_407:A UU C A: UCA CUGACA CAG UGAAUGUU : GGU GGCUGU GUU ACUUACAA :G C
NM_001140035.1:524:ssa_miR_2188_3p:-25.9_206: C A G A: UGGG CU A CUCACACAG : AUCC GA U GAGUGUGUC :CU A C G G
NM_001140036.1 TARGET 3'UTR_ 1431..2445 [NP_001133508.1] (Flotillin-2a)
NM_001140036.1:1015:ssa_miR_181_c_5p:-20.0_162: G G C U: CAU GAC CA UGAAUGUU : GUG CUG GU ACUUACAA :GG G UC U
NM_001140040.1 TARGET 3'UTR_ 1354..3349 [NP_001133512.1] (Y+L amino acid transporter 1)
NM_001140040.1:1996:ssa_miR_21_a_2_3p:-21.1_614: G UUGUGUA A C: AGUUU GGGC UGUUGUC : UCGAA UCUG ACAACAG :CUG UG C
NM_001140040.1:1996:ssa_miR_21_b_3p:-20.7_614: G UUGUGUA A C: AGUUU GGGC UGUUGUC : UCGGA UCUG ACAACAG :CUG UG C
NM_001140041.1 TARGET 3'UTR_ 1200..2063 [NP_001133513.1] (protein YIPF3)
NM_001140041.1:864:ssa_miR_181_c_5p:-21.7_221:A G C: CUAC AUGG AGUGAAUGU : GGUG UGUC UUACUUACA :G GC G A
NM_001140042.1 TARGET 3'UTR_ 924..2516 [NP_001133514.1] (Insulin-induced gene 2 protein)
NM_001140042.1:1593:ssa_miR_462_a_3p:-18.4_722: U U C: UGG AUUU CAUCCAG : GCC UGGG GUAGGUC :UCU U U C
NM_001140043.1 TARGET 3'UTR_ 1143..2007 [NP_001133515.1] (translocating chain-associated membrane protein 2)
NM_001140043.1:865:ssa_miR_181_c_5p:-18.4_287: A UAU U UGUCAUAU G: CACUG AC GUG UGAAUGU : GUGGC UG CGU ACUUACA :GG U U A
NM_001140043.1:865:ssa_miR_7132_5p:-28.7_644: G C GG G: UGA GGGC GACCAAGUU : ACU CUCG CUGGUUCAG :CG C AAA
NM_001140045.1 TARGET 3'UTR_ 541..2157 [NP_001133517.1] (Guanine nucleotide-binding protein GI/GS/GO subunit gamma-12)
NM_001140045.1:1617:ssa_miR_146_a_3_3p:-20.3_797:U A A: GGGAGAG CCAUAGA : UCUUCUU GGUAUCU : GACUUA A
NM_001140045.1:1617:ssa_miR_146_a_3p:-23.5_792:U UU A A: CCG GGGA GAG CCAUAGA : GGU UCUU CUC GGUAUCU : CU GA G A
NM_001140045.1:1617:ssa_miR_462_a_3p:-21.6_617:G A U AUU A: AGGC GG C CAUCCAG : UCUG CU G GUAGGUC : C U GGU C
NM_001140045.1:1617:ssa_miR_462_b_5p:-19.0_770:G GA CA UACAAGUA G: AG GUUU GG UUCCGUUG : UC CGAA CC AAGGCAAU :G GA AUA C
NM_001140045.1:1617:ssa_miR_92_a_3_5p:-41.3_644:U ACA A: AGUAU GCACUCCUCCCAGCC : UCGUG UGUGGGGAGGGUCGG : AC A
NM_001140046.1 TARGET 3'UTR_ 704..2004 [NP_001133518.1] (Ran-specific GTPase-activating protein)
NM_001140046.1:1301:ssa_miR_731_3p:-29.2_995: C UU UACUC G: CUGGC GGG UUCCCGGUG : GACUG CUU AAGGGCCAC :AC UG U
NM_001140047.1 TARGET 3'UTR_ 2647..4007 [NP_001133519.1] (Granulins precursor)
NM_001140047.1:1361:ssa_miR_155_5p:-19.4_524:U G AGG AACC U: GCU C CAC UAGCAUUAG : UGG G GUG AUCGUAAUU : G AUA CUA
NM_001140047.1:1361:ssa_miR_181_c_5p:-19.2_361:C GCAAA G AA A: UCUAU UGA A GAUGAAUGU : GGGUG GCU U UUACUUACA : G CG A
NM_001140049.1 TARGET 3'UTR_ 1575..2551 [NP_001133521.1] (dyskerin)
NM_001140049.1:977:ssa_miR_146_a_3_3p:-18.8_9: U AA AGGA A: GGAC UGAA CCAUAGA : CUUG ACUU GGUAUCU :UCUU A A
NM_001140049.1:977:ssa_miR_146_a_3p:-19.2_1: CUUAU AA AAGGA A: AGAG GGAC UGA CCAUAGA : UCUU CUUG ACU GGUAUCU :GG CG A
NM_001140049.1:977:ssa_miR_181_c_5p:-22.1_432:C U UC C: UCUACC GCA C UGAAUGU : GGGUGG UGU G ACUUACA : C C UU A
NM_001140051.1 TARGET 3'UTR_ 1608..1966 [NP_001133523.1] (Endoplasmic reticulum-Golgi intermediate compartment protein 2)
NM_001140051.1:359:ssa_miR_1338_3p:-23.4_21: A CUCCA CCUGUUC G: GGGCU AC CCUGAGA : CCCGA UG GGACUCU :GUA C CUU A
NM_001140053.1 TARGET 3'UTR_ 948..2492 [NP_001133525.1] (methylthioribulose-1-phosphate dehydratase)
NM_001140053.1:1545:ssa_miR_21_a_2_3p:-20.2_900:A AA G U A: GACA CU GC G UUGUUGUC : CUGU GA UG C GACAACAG : C A U U C
NM_001140053.1:1545:ssa_miR_21_b_3p:-21.5_900:A AA G U A: GACA CU GC G UUGUUGUC : CUGU GA UG C GACAACAG : CG U U C
NM_001140053.1:1545:ssa_miR_731_5p:-25.9_1309: A UUGG A: UGGGGGGG UGUGUCAU : GCCCUCUU GCACAGUA :UUAG UU A
NM_001140054.1 TARGET 3'UTR_ 1639..2960 [NP_001133526.1] (serine/threonine-protein kinase 16)
NM_001140054.1:1322:ssa_miR_223_5p:-19.4_542: U G AUUU A: UU AGU UCAAAUACAC : GA UCG AGUUUAUGUG :GUU G AAC
NM_001140054.1:1322:ssa_miR_462_a_3p:-28.4_248:C UGU UC U C: AG CGG AAC CCACAUCCAG : UC GCC UUG GGUGUAGGUC : U C
NM_001140055.1 TARGET 3'UTR_ 1613..2337 [NP_001133527.1] (CDC-like kinase 4)
NM_001140055.1:725:ssa_miR_223_5p:-20.0_338: G UAAAU UC U: UC GCUU CAAAUACAC : AG CGAA GUUUAUGUG :GUUG U CA
NM_001140059.1 TARGET 3'UTR_ 1648..2583 [NP_001133531.1] (fibulin 4 precursor)
NM_001140059.1:936:ssa_miR_92_a_3_5p:-26.7_295: A G GU C C: A UGA UUUC CCCAGCC : U ACU GGGG GGGUCGG :UCG G GU A A
NM_001140060.1 TARGET 3'UTR_ 1075..2353 [NP_001133532.1] (aryl hydrocarbon receptor interacting protein)
NM_001140060.1:1279:ssa_miR_8011_3p:-19.6_946: A UC GUCAUAC A: CACA UC CAGCAUUUA : GUGU AG GUCGUAAAU :UUC UA AC
NM_001140063.1 TARGET 3'UTR_ 1263..2186 [NP_001133535.1] (Kunitz-type protease inhibitor 2 precursor)
NM_001140063.1:924:ssa_miR_181_c_5p:-18.6_463:C G: CUCACC UGAAUGU : GGGUGG ACUUACA : CUGUCGUU A
NM_001140063.1:924:ssa_miR_181_c_5p:-20.6_736:A UC U A: UCACC CA UA UGAAUGU : GGUGG GU GU ACUUACA :G CU C U A
NM_001140063.1:924:ssa_miR_731_3p:-27.0_328:G AAAUUUG GC C C: GCUGA ACGG AGU UCCCGGU : CGACU UGCU UUA AGGGCCA :A G C
NM_001140065.1 TARGET 3'UTR_ 985..2571 [NP_001133537.1] (Metaxin-1)
NM_001140065.1:1587:ssa_miR_146_a_3_3p:-18.1_237:U UU CAAAG G: GA GGGC CCAUAGA : CU CUUG GGUAUCU :U U ACUUA A
NM_001140065.1:1587:ssa_miR_146_a_3_3p:-21.0_1190:A C UUACACAC GUUG C: GGG AGAACUG AG CCAUAGA : UCU UCUUGAC UU GGUAUCU : A A
NM_001140065.1:1587:ssa_miR_146_a_3p:-21.7_1190: A C UUACACAC GUUG C: GGG AGAACUG AG CCAUAGA : UCU UCUUGAC UC GGUAUCU :GG G A
NM_001140065.1:1587:ssa_miR_146_a_3p:-22.1_237: U CAAAG G: GAUUGGGC CCAUAGA : UUGACUCG GGUAUCU :GGUCUUC A
NM_001140065.1:1587:ssa_miR_155_5p:-18.1_529: A U AUUCUUAG C: UUGUUAC GA UAGCAUUAG : GAUAGUG CU AUCGUAAUU :UGGG A
NM_001140065.1:1587:ssa_miR_2188_3p:-20.6_1189: G GCAGAA UUA G: AGG CUG CACACAG : UCC GAC GUGUGUC :CUA A UGGA G
NM_001140066.1 TARGET 3'UTR_ 793..2072 [NP_001133538.1] (N-terminal asparagine amidohydrolase)
NM_001140066.1:1280:ssa_miR_2188_3p:-19.4_444: U UAG U: UUUG CACACAGU : AGAC GUGUGUCG :CUAUCC UGGA
NM_001140066.1:1280:ssa_miR_462_a_3p:-20.1_756: G C U: UCCA CAUCCAG : GGGU GUAGGUC :UCUGCCUU C
NM_001140067.1 TARGET 3'UTR_ 930..2572 [NP_001133539.1] (transcriptional activator protein Pur-beta)
NM_001140067.1:1643:ssa_miR_2188_3p:-22.7_18:U U G A: AUAG UC A UUCACACAGU : UAUC AG U GAGUGUGUCG :C C AC G
NM_001140067.1:1643:ssa_miR_92_a_3_5p:-30.4_1151:G U ACU UG A A: AGC ACU AC UC CCCAGCC : UCG UGA UG GG GGGUCGG : C UG GA A
NM_001140067.1:1643:ssa_miR_92_a_3_5p:-32.6_1207:U CAGUUCCU UG AGG A: AGCAC C CUC CCCAGCC : UCGUG G GGG GGGUCGG : ACU UG A A
NM_001140071.1 TARGET 3'UTR_ 1017..2156 [NP_001133543.1] (Y-box-binding protein 2-A)
NM_001140071.1:1140:ssa_miR_21_a_2_3p:-23.5_125: U AUCUCG A: CGGCU UAG CUGUUGUC : GUCGA GUC GACAACAG :CU AU U C
NM_001140071.1:1140:ssa_miR_21_b_3p:-23.5_125: U AUCUCG A: CGGCU UAG CUGUUGUC : GUCGG GUC GACAACAG :CU AU U C
NM_001140071.1:1140:ssa_miR_92_a_3_5p:-28.9_833:G GA G AGAGGA G: GGCAU GCA U CCCAGCC : UCGUG UGU G GGGUCGG : AC G GGA A
NM_001140073.1 TARGET 3'UTR_ 1505..2590 [NP_001133545.1] (GTPase Era, mitochondrial)
NM_001140073.1:1086:ssa_miR_92_a_3_5p:-31.4_952:C CU U UGGAACU GGU C: AGCGCU C CCCC U CCCAGCCU : UCGUGA G GGGG A GGGUCGGA : CU U
NM_001140076.1 TARGET 3'UTR_ 1608..2697 [NP_001133548.1] (CAAX prenyl protease 1 homolog)
NM_001140076.1:1090:ssa_miR_731_3p:-22.3_423:U AU UA C: UGU UG ACGG UCCCGGU : ACG AC UGCU AGGGCCA : UG UUA C
NM_001140077.1 TARGET 3'UTR_ 702..2103 [NP_001133549.1] (Myelin P0 protein precursor)
NM_001140077.1:1402:ssa_miR_146_b_5p:-20.6_167:A CU A U: UCAUC C UUAGUUCUCA : GGUAG G AGUCAAGAGU : AUACCU A
NM_001140079.1 TARGET 3'UTR_ 1758..2451 [NP_001133551.1] (phospholipase B-like 1)
NM_001140079.1:694:ssa_miR_21_a_2_3p:-19.3_439:A UAA AUCA A: AC UUACA UGUUGUC : UG AAUGU ACAACAG :C UCG CUG C
NM_001140079.1:694:ssa_miR_21_b_3p:-19.0_439:A UAA AUCA A: AC UUACA UGUUGUC : UG GAUGU ACAACAG :C UCG CUG C
NM_001140079.1:694:ssa_miR_223_5p:-22.5_329:A C UCGGUGC A: AGC UGGCUUGU CAAAUACA : UUG GUCGAACA GUUUAUGU :G A G
NM_001140080.1 TARGET 3'UTR_ 971..1750 [NP_001133552.1] (enolase-phosphatase E1)
NM_001140080.1:780:ssa_miR_2188_3p:-25.7_622: C UA A A G: GGG UCU GGCU CACACAG : UCC AGA CUGG GUGUGUC :CUA A G
NM_001140083.1 TARGET 3'UTR_ 1950..2174 [NP_001133555.1] (GTP-binding protein 6)
NM_001140083.1:225:ssa_miR_146_a_3_3p:-18.4_65:C CCACC GCAG A: GAAG GC CCAUAGA : CUUC UG GGUAUCU :U U ACUUA A
NM_001140083.1:225:ssa_miR_146_a_3p:-20.2_51:A UUAUC AGCCACC GCAG A: CAGGAG GCU GA GC CCAUAGA : GUCUUC UGA CU CG GGUAUCU :G U A
NM_001140084.1 TARGET 3'UTR_ 1490..2696 [NP_001133556.1] (Adenylyl cyclase-associated protein 1)
NM_001140084.1:1207:ssa_miR_462_a_5p:-19.3_439: A U U: GGG UUCCGUU : CCC AAGGCAA :GUCGACGUAAUA U
NM_001140084.1:1207:ssa_miR_462_b_5p:-19.3_439: A U U: GGG UUCCGUU : CCC AAGGCAA :GUCGACGAAAUA U
NM_001140085.1 TARGET 3'UTR_ 1617..4072 [NP_001133557.1] (Fatty acyl-CoA reductase 1)
NM_001140085.1:2456:ssa_miR_21_a_2_3p:-19.7_1608:U UUA UCAUGAU AA A: GAU UUGCA GA CUGUUGUC : CUG AAUGU CU GACAACAG : UCG C
NM_001140085.1:2456:ssa_miR_21_a_2_3p:-24.5_262:A A: GAUGGC AUAGA UGUUGUC : CUGUCG UGUCU ACAACAG : AA G C
NM_001140085.1:2456:ssa_miR_21_b_3p:-18.8_2168: U C AAUCUUU UAUU C: GCCUGC A G UUGUUGUC : CGGAUG U C GACAACAG :CUGU U C
NM_001140085.1:2456:ssa_miR_21_b_3p:-19.5_1608:U UUAUU AUCA AUGAA A: GAU GC UG ACUGUUGUC : CUG CG AU UGACAACAG : U G GUC C
NM_001140085.1:2456:ssa_miR_21_b_3p:-24.5_262:A A: GAUGGC AUAGA UGUUGUC : CUGUCG UGUCU ACAACAG : GA G C
NM_001140086.1 TARGET 3'UTR_ 2167..3272 [NP_001133558.1] (Sodium-dependent phosphate transport protein 2A)
NM_001140086.1:1106:ssa_miR_181_c_5p:-20.9_579:U A A G UACAUGAA G: CUC ACC GAU GGCG AUGAAUGU : GGG UGG CUG UCGU UACUUACA : A
NM_001140089.1 TARGET 3'UTR_ 1596..3152 [NP_001133561.1] (protein C-ets-2)
NM_001140089.1:1557:ssa_miR_21_a_2_3p:-22.3_1204:A U U AUU A: GA CA CUUG AGA CUGUUGUCG : CU GU GAAU UCU GACAACAGC : C G
NM_001140089.1:1557:ssa_miR_21_b_3p:-26.9_1204:A CA UG AUU A: GAU UCU AGA CUGUUGUCG : CUG GGA UCU GACAACAGC : UC UG
NM_001140092.1 TARGET 3'UTR_ 1939..2510 [NP_001133564.1] (Carbohydrate sulfotransferase 2)
NM_001140092.1:572:ssa_miR_1338_3p:-24.0_348: U AGUUAUU AUGUUCAA A: UGGG UUGA AACCUGAGA : ACCC GACU UUGGACUCU :GU GC A
NM_001140092.1:572:ssa_miR_462_a_5p:-21.2_53: U CUA CCA A: UUGCAU GUG UUCCGUUA : GACGUA UAC AAGGCAAU :GUC A CC
NM_001140092.1:572:ssa_miR_462_b_5p:-18.1_53: U AUCUA CCA A: UUGC GUG UUCCGUUA : GACG UAC AAGGCAAU :GUC AAA CC
NM_001140094.1 TARGET 3'UTR_ 1274..3142 [NP_001133566.1] (Nucleosome assembly protein 1-like 1)
NM_001140094.1:1869:ssa_miR_21_a_2_3p:-25.7_1740:U UC GA A: GAC CUU GCAG CUGUUGUC : CUG GAA UGUC GACAACAG : UC U C
NM_001140094.1:1869:ssa_miR_21_b_3p:-28.6_1740:U U UG CA A: GAC CCU AG GCUGUUGUC : CUG GGA UC UGACAACAG : UC UG C
NM_001140095.1 TARGET 3'UTR_ 1171..1573 [NP_001133567.1] (Sialic acid synthase)
NM_001140095.1:403:ssa_miR_181_c_5p:-19.9_271:G G AAUGUUU UUCUAAU U: U ACUGA GCA UGAAUGUU : G UGGCU CGU ACUUACAA :G G GU U
NM_001140095.1:403:ssa_miR_223_5p:-19.8_342: C A AAAA A: ACU CA UGUCAAAUACA : UGA GU ACAGUUUAUGU :GU CGA G
NM_001140097.1 TARGET 3'UTR_ 2488..3408 [NP_001133569.1] (transglutaminase 1 (K polypeptide epidermal type I, protein-glutamine-gamma-glutamyltransferase))
NM_001140097.1:921:ssa_miR_146_b_5p:-22.3_52:C AUAGAAA AAAC UUUAU C: UCAUC AUGGG CU UCAGUUCUC : GGUAG UACCU GA AGUCAAGAG : A U
NM_001140097.1:921:ssa_miR_155_5p:-20.7_728:A G: GCUCCUG AGCAUUAA : UGGGGAU UCGUAAUU : AGUGCUAA
NM_001140102.1 TARGET 3'UTR_ 1657..2100 [NP_001133574.1] (4-trimethylaminobutyraldehyde dehydrogenase)
NM_001140102.1:444:ssa_miR_7132_5p:-24.0_155: A U C G: UGAGGA GU ACCAAGU : ACUCCU CG UGGUUCA :CG AAAC G
NM_001140103.1 TARGET 3'UTR_ 1387..2087 [NP_001133575.1] (acid phosphatase type 7 precursor)
NM_001140103.1:701:ssa_miR_92_a_3_5p:-29.6_1: A AAGAAC A: GAC CCC CCCAGCC : CUG GGG GGGUCGG :UCGUGA U GA A
NM_001140104.1 TARGET 3'UTR_ 1642..3083 [NP_001133576.1] (Coatomer subunit delta)
NM_001140104.1:1442:ssa_miR_181_c_5p:-20.3_1122:C G UUAUUAU UGUAUGA C: CCCAU G GUA AUGAAUGU : GGGUG C CGU UACUUACA : G UGU A
NM_001140104.1:1442:ssa_miR_223_5p:-21.3_1203:U U A G A: GACUU GCUU U AAAUACA : UUGAG CGAA A UUUAUGU :G U C G G
NM_001140104.1:1442:ssa_miR_8011_3p:-19.9_118:U UUGGC C G: GGC UUGC AGCAUUUA : UCG GACG UCGUAAAU :U UGUUAA
NM_001140107.1 TARGET 3'UTR_ 1193..2321 [NP_001133579.1] (tyrosine phosphatase type IVA 2)
NM_001140107.1:1129:ssa_miR_2188_3p:-23.5_206: A A G A: AGGUC AC CACACAG : UCCAG UG GUGUGUC :CUA AC GA G
NM_001140108.1 TARGET 3'UTR_ 2285..2693 [NP_001133580.1] (Kelch-like protein 13)
NM_001140108.1:409:ssa_miR_8011_3p:-20.1_86:G GGA ACG AGCG C: AAGU ACGA UC GUAGCAUUU : UUCG UGUU AG CGUCGUAAA : A A U
NM_001140109.1 TARGET 3'UTR_ 1133..1770 [NP_001133581.1] (latexin precursor)
NM_001140109.1:638:ssa_miR_146_b_5p:-20.6_493:C CCC UCUCGA U: CCAUU GCUUC AGUUCUC : GGUAG UGAAG UCAAGAG : AUACC U
NM_001140109.1:638:ssa_miR_8011_3p:-26.2_372: C UG GAG U: GU AAUUU GCAGCAUUU : CG UUAAG CGUCGUAAA :UU UG A U
NM_001140109.1:638:ssa_miR_92_a_3_5p:-31.5_426:U U U G CGCAGCAC A: GGC ACU CACC CC CCCAGCC : UCG UGA GUGG GG GGGUCGG : CU A A
NM_001140110.1 TARGET 3'UTR_ 1741..2030 [NP_001133582.1] (Solute carrier family 22 member 4)
NM_001140110.1:290:ssa_miR_21_a_1_3p:-19.3_76: U U U: UUUGC UCGUUGUC : GAAUG GGCAACAG :UGUC UCU C
NM_001140113.1 TARGET 3'UTR_ 2659..3803 [NP_001133585.1] (cadherin-17 precursor)
NM_001140113.1:1145:ssa_miR_181_c_5p:-24.1_549:G GUGUAAA GU CU C: CCCA UGA GC GGUGAAUGU : GGGU GCU CG UUACUUACA : G GU A
NM_001140122.1 TARGET 3'UTR_ 785..2053 [NP_001133594.1] (ER lumen protein retaining receptor 2)
NM_001140122.1:1269:ssa_miR_1338_3p:-21.3_76: C A ACAA G: G GC GAU GCCUGAGA : C CG CUG UGGACUCU :GUA C A CU A
NM_001140122.1:1269:ssa_miR_92_a_3_5p:-27.4_794:G UU AUGUAGG C: AGU AUUG CAUU CCCAGCCU : UCG UGAC GUGG GGGUCGGA : U GGA
NM_001140123.1 TARGET 3'UTR_ 1297..2165 [NP_001133595.1] (MACRO domain-containing protein 1)
NM_001140123.1:869:ssa_miR_181_c_5p:-19.0_159: A C: CGCUGG AUGAAUGU : GUGGCU UACUUACA :GG GUCGU A
NM_001140123.1:869:ssa_miR_21_a_2_3p:-25.0_682:C U C CUGAAAAU UG A: GAC GC UAC G UGUUGUC : CUG CG AUG C ACAACAG : U A U UG C
NM_001140123.1:869:ssa_miR_21_b_3p:-31.5_682:C U CUGAAAAU UG A: GAC GCCUAC G UGUUGUC : CUG CGGAUG C ACAACAG : U U UG C
NM_001140124.1 TARGET 3'UTR_ 1269..2560 [NP_001133596.1] (Adiponectin receptor protein 1)
NM_001140124.1:1292:ssa_miR_1338_3p:-20.2_752: C AAUAGG ACUCUUUC CUUCUC U: UGGG UGA C AGCCUGAGAU : ACCC ACU G UUGGACUCUA :GU G C
NM_001140124.1:1292:ssa_miR_223_5p:-18.3_944:C GGAAA G: CAAU UAGUUU UUAAAUACAU : GUUG GUCGAA AGUUUAUGUG : A C
NM_001140124.1:1292:ssa_miR_731_3p:-24.6_198:A CAG ACUAUAUA GGCA A: GC UGA GAGG UCCCGGUG : CG ACU CUUU AGGGCCAC :A GUG A
NM_001140125.1 TARGET 3'UTR_ 1272..2570 [NP_001133597.1] (F-box only protein 9)
NM_001140125.1:1299:ssa_miR_181_c_5p:-19.7_992:A UUU A: CUA UGAU UAAUGAAUGU : GGU GCUG GUUACUUACA :G G UC A
NM_001140125.1:1299:ssa_miR_21_a_2_3p:-22.7_782:U AUCCAC G AA A: ACAG UG AGA CUGUUGUC : UGUC AU UCU GACAACAG :C GA G C
NM_001140125.1:1299:ssa_miR_21_b_3p:-26.9_782:U AUCCA G AA A: ACAG CUG AGA CUGUUGUC : UGUC GAU UCU GACAACAG :C G G C
NM_001140125.1:1299:ssa_miR_8011_3p:-18.2_850: U U GAAAAG ACA U: GCACG GU CU CAGCAUUU : CGUGU UA GA GUCGUAAA :UU A C U
NM_001140126.1 TARGET 3'UTR_ 1843..3788 [NP_001133598.1] (RUN domain-containing protein 1)
NM_001140126.1:1946:ssa_miR_146_a_3_3p:-24.0_1246:U A GUACAAA A: GAA AGCUGAAU CCAUAGAU : CUU UUGACUUA GGUAUCUA :U C
NM_001140126.1:1946:ssa_miR_146_a_3p:-24.8_1243:U U A AU ACAAA A: CC GAA AGCUGA GU CCAUAGAU : GG CUU UUGACU CG GGUAUCUA : U C
NM_001140126.1:1946:ssa_miR_181_c_5p:-19.3_1242:A AA A: UC CUGA AGC UGAAUGU : GG GGCU UCG ACUUACA :G U G UU A
NM_001140126.1:1946:ssa_miR_181_c_5p:-20.7_854:U A: CUCACC AAUGAAUGU : GGGUGG UUACUUACA : CUGUCG A
NM_001140127.1 TARGET 3'UTR_ 1015..2433 [NP_001133599.1] (Zinc finger protein Gfi-1b)
NM_001140127.1:1419:ssa_miR_8011_3p:-19.4_17:G C: AAGCACA AGCAUUU : UUCGUGU UCGUAAA : UAAGACG U
NM_001140127.1:1419:ssa_miR_8011_3p:-22.1_844:U AAGUU U: AGCGCAG CAGCAUUU : UCGUGUU GUCGUAAA :U AAGAC U
NM_001140128.1 TARGET 3'UTR_ 1869..2519 [NP_001133600.1] (probable UDP-sugar transporter protein SLC35A4)
NM_001140128.1:651:ssa_miR_8011_3p:-18.3_522:C CAUU AU U: AGUAUGAU UU UAGCAUUUG : UCGUGUUA AG GUCGUAAAU :U AC
NM_001140129.1 TARGET 3'UTR_ 1277..2915 [NP_001133601.1] (Methyltransferase-like protein 9)
NM_001140129.1:1639:ssa_miR_146_a_3_3p:-27.5_103: C A: GGGACUGAA CCAUAGAU : UCUUGACUU GGUAUCUA :UCU A
NM_001140129.1:1639:ssa_miR_146_a_3p:-28.9_98:U AC A A: CCA GGGACUGA CCAUAGAU : GGU UCUUGACU GGUAUCUA : CU CG
NM_001140129.1:1639:ssa_miR_21_a_2_3p:-19.7_315:G GCCAU G CUUCC CAUUUUAA A: GGCAGC UUA GG AC UGUUGUC : CUGUCG AAU UC UG ACAACAG : G C
NM_001140129.1:1639:ssa_miR_21_b_3p:-19.4_315:G GCCAU G CUUCC CAUUUUAA A: GGCAGC UUA GG AC UGUUGUC : CUGUCG GAU UC UG ACAACAG : G C
NM_001140130.1 TARGET 3'UTR_ 866..1930 [NP_001133602.1] (prohibitin)
NM_001140130.1:1065:ssa_miR_223_5p:-22.5_235: C AAGUUC A: AUUUAGU UGUCAAAUACA : UGAGUCG ACAGUUUAUGU :GU A G
NM_001140131.1 TARGET 3'UTR_ 1403..2511 [NP_001133603.1] (Septin-7)
NM_001140131.1:1109:ssa_miR_146_b_5p:-24.7_252:A G UUUU UUCG A: UCAU U UGG CAGUUCUCA : GGUA A ACC GUCAAGAGU : G U UGAA
NM_001140133.1 TARGET 3'UTR_ 1653..2064 [NP_001133605.1] (T-complex protein 1 subunit beta)
NM_001140133.1:412:ssa_miR_21_a_1_3p:-19.2_151: U UU U U C: CUU C G ACCGUUGUC : GAA G C UGGCAACAG :UGUC U U C
NM_001140134.1 TARGET 3'UTR_ 1393..2612 [NP_001133606.1] (glutamate receptor, ionotropic, N-methyl D-aspartate-associated protein 1 (glutamate binding))
NM_001140134.1:1220:ssa_miR_462_a_3p:-20.7_978: U UG U: GA UC CAUCCAG : CU GG GUAGGUC :UCUGC UG U C
NM_001140135.1 TARGET 3'UTR_ 1185..1927 [NP_001133607.1] (sulfatase-modifying factor 1 precursor)
NM_001140135.1:743:ssa_miR_223_5p:-18.5_505: A C AU AAA U: UCA CU UGU AAAUACAC : AGU GA ACA UUUAUGUG :GUUG C G
NM_001140136.1 TARGET 3'UTR_ 1227..2127 [NP_001133608.1] (DnaJ homolog subfamily B member 6)
NM_001140136.1:901:ssa_miR_7132_5p:-26.4_472: G U U: GAGGA GC ACCAAGUC : CUCCU CG UGGUUCAG :CGA AAAC
NM_001140138.1 TARGET 3'UTR_ 1412..2385 [NP_001133610.1] (1-acyl-sn-glycerol-3-phosphate acyltransferase gamma)
NM_001140138.1:974:ssa_miR_7132_3p:-25.3_664:G GG GAA U U: UGGA UG UCU AACGCCUC : ACUU AC AGA UUGCGGAG : GA A U U
NM_001140141.1 TARGET 3'UTR_ 1621..2024 [NP_001133613.1] (CJ088 protein)
NM_001140141.1:404:ssa_miR_92_a_3_5p:-33.1_121: C UCA ACUA UAUC C: CACUGAC GCC CCU CCCAGCC : GUGACUG UGG GGA GGGUCGG :UC A
NM_001140141.1:404:ssa_miR_92_a_3_5p:-35.1_33:C CC UCU U AC C: AGC CUG CA CCCCU CCCAGCC : UCG GAC GU GGGGA GGGUCGG : U U A
NM_001140141.1:404:ssa_miR_92_a_3_5p:-40.1_80:U UCUA ACCAUAUC C: GCAUUGAC GCCCCU CCCAGCC : CGUGACUG UGGGGA GGGUCGG :U A
NM_001140145.1 TARGET 3'UTR_ 812..2279 [NP_001133617.1] (Ras-related protein Rab-5A)
NM_001140145.1:1468:ssa_miR_21_a_2_3p:-18.7_939:U GAUG A U: AUAG UUGCA UGUUGUC : UGUC AAUGU ACAACAG :C G CUG C
NM_001140145.1:1468:ssa_miR_21_b_3p:-18.4_939:U GAUG A U: AUAG UUGCA UGUUGUC : UGUC GAUGU ACAACAG :C G CUG C
NM_001140148.1 TARGET 3'UTR_ 862..1712 [NP_001133620.1] (Nucleophosmin)
NM_001140148.1:851:ssa_miR_181_c_5p:-22.7_315:U UG U U U A: CCU C AC GUG UGAAUGU : GGG G UG CGU ACUUACA : UG C U U A
NM_001140148.1:851:ssa_miR_731_5p:-18.2_622:C AA UAGAGU CAGCUAAU ACCG A: GU GGG GAAG GC GUGUCAU : UA CCC CUUU UG CACAGUA :U GG U A
NM_001140148.1:851:ssa_miR_8011_3p:-20.3_327: U UG U: GU AA UGUAGCAUUU : CG UU ACGUCGUAAA :UU UG AAG U
NM_001140149.1 TARGET 3'UTR_ 1502..2001 [NP_001133621.1] (Phenylalanyl-tRNA synthetase alpha chain)
NM_001140149.1:500:ssa_miR_731_5p:-18.9_45:C CACCCA CC C: AUCC AGG CGUGUCAU : UAGG UCU GCACAGUA :U CCC UUU A
NM_001140150.1 TARGET 3'UTR_ 1791..2119 [NP_001133622.1] (Bifunctional purine biosynthesis protein PURH)
NM_001140150.1:329:ssa_miR_462_a_5p:-18.9_198: U AGGAU CA A C: GCUG CAUU G UUCCGUUA : CGAC GUAA C AAGGCAAU :GU UAC C
NM_001140150.1:329:ssa_miR_462_b_5p:-19.7_185:A AUGAGUCA GA AUCAUUCA A C: CAGC UGCU GG G UUCCGUUA : GUCG ACGA CC C AAGGCAAU : AAUA
NM_001140151.1 TARGET 3'UTR_ 801..3507 [NP_001133623.1] (brain protein I3)
NM_001140151.1:2707:ssa_miR_181_c_5p:-21.3_560: A UCA A UAUG G: CGCU GACA C GUGAAUGUU : GUGG CUGU G UACUUACAA :GG C U
NM_001140151.1:2707:ssa_miR_21_a_2_3p:-23.5_1996: U U UG U: G CUU AG CUGUUGUC : C GAA UC GACAACAG :CUGU UG U C
NM_001140151.1:2707:ssa_miR_21_b_3p:-23.2_1996: U U UG U: G CUU AG CUGUUGUC : C GGA UC GACAACAG :CUGU UG U C
NM_001140153.1 TARGET 3'UTR_ 527..1482 [NP_001133625.1] (Polyadenylate-binding protein-interacting protein 2B)
NM_001140153.1:956:ssa_miR_462_a_5p:-18.1_325: C A CUU U: GC GC UUAU UUCCGUU : CG CG AAUA AAGGCAA :GU A U CCC U
NM_001140153.1:956:ssa_miR_462_b_5p:-18.8_326:G C U: CAGC UUUUAU UUCCGUU : GUCG GAAAUA AAGGCAA : AC CCC U
NM_001140154.1 TARGET 3'UTR_ 653..1910 [NP_001133626.1] (B-cell CLL/lymphoma 7b)
NM_001140154.1:1258:ssa_miR_223_5p:-21.9_821: G GCUGUU U: UUAGC UUGUUAAAUACAU : AGUCG AACAGUUUAUGUG :GUUG
NM_001140155.1 TARGET 3'UTR_ 1188..2924 [NP_001133627.1] (nuclear ubiquitous casein and cyclin-dependent kinase substrate 1)
NM_001140155.1:1737:ssa_miR_2188_3p:-23.1_1501: C CA G AUA A: UGGG UGAC C CACACAG : AUCC ACUG G GUGUGUC :CU AG A G
NM_001140157.1 TARGET 3'UTR_ 1067..2378 [NP_001133629.1] (Tropomyosin alpha-4 chain)
NM_001140157.1:1312:ssa_miR_155_5p:-19.1_245:A GAG A CC A: ACUUU AUUAU GA AGCAUUAA : UGGGG UAGUG CU UCGUAAUU : A AA
NM_001140160.1 TARGET 3'UTR_ 1474..1985 [NP_001133632.1] (Calsequestrin-1 precursor)
NM_001140160.1:512:ssa_miR_1338_3p:-26.9_81: A GAA UAGUU A: GGGU AUGG GCCUGAGA : CCCG UGCU UGGACUCU :GUA AC A
NM_001140160.1:512:ssa_miR_21_a_2_3p:-19.1_385: A UC G CAGGUUG U: GGU UUAU AGAC UGUUGUC : UCG AAUG UCUG ACAACAG :CUG C
NM_001140160.1:512:ssa_miR_21_b_3p:-18.8_385: A UC G CAGGUUG U: GGU UUAU AGAC UGUUGUC : UCG GAUG UCUG ACAACAG :CUG C
NM_001140161.1 TARGET 3'UTR_ 1940..2070 [NP_001133633.1] (Importin subunit alpha-2)
NM_001140161.1:131:ssa_miR_21_b_3p:-20.3_17: U UUUU UGU U C: GUCU C G ACUGUUGUC : CGGA G C UGACAACAG :CUGU U U C
NM_001140162.1 TARGET 3'UTR_ 1172..2309 [NP_001133634.1] (Spermine synthase)
NM_001140162.1:1138:ssa_miR_181_c_5p:-26.7_629:G UG UUUCA C: CUCGCCG G AAUGAAUGU : GGGUGGC U UUACUUACA : UG CG A
NM_001140163.1 TARGET 3'UTR_ 1304..3248 [NP_001133635.1] (transmembrane protein adipocyte-associated 1)
NM_001140163.1:1945:ssa_miR_2188_3p:-23.8_1571: A AAACC UAACUU U G: AGG CUG GC CUCACACAG : UCC GAC UG GAGUGUGUC :CUA A G
NM_001140166.1 TARGET 3'UTR_ 1645..1827 [NP_001133638.1] (DNA primase large subunit)
NM_001140166.1:183:ssa_miR_462_a_3p:-25.9_38:U UU AUAAA U: AGAU GA GCUCACAUCCAG : UCUG CU UGGGUGUAGGUC : C C
NM_001140171.1 TARGET 3'UTR_ 1033..2187 [NP_001133643.1] (geranylgeranyl transferase type-2 subunit beta)
NM_001140171.1:1155:ssa_miR_21_a_2_3p:-19.7_555:U CAG CCAUA UUUUUUGU A: GAC GGC GGAU UGUUGUC : CUG UCG UCUG ACAACAG : AAUG C
NM_001140171.1:1155:ssa_miR_21_a_2_3p:-22.6_100: C G C UUU A: CAG U ACA CUGUUGUC : GUC A UGU GACAACAG :CU G A CU C
NM_001140171.1:1155:ssa_miR_21_b_3p:-23.2_555:U CAG CAUA UUUUUUGU A: GAC GGCC GGAU UGUUGUC : CUG UCGG UCUG ACAACAG : AUG C
NM_001140171.1:1155:ssa_miR_21_b_3p:-24.0_97: U AGGUC UUU A: GGCC ACA CUGUUGUC : UCGG UGU GACAACAG :CUG A CU C
NM_001140172.1 TARGET 3'UTR_ 1352..2784 [NP_001133644.1] (E3 ubiquitin-protein ligase RNF128 precursor)
NM_001140172.1:1433:ssa_miR_146_b_5p:-20.8_413: A A UGA U: UUAU GG CAGUUCUCA : GAUA CC GUCAAGAGU :GGUA UGAA
NM_001140172.1:1433:ssa_miR_181_c_5p:-20.1_769:U UU UAAU A: CUCAUUG GU UGAAUGU : GGGUGGC CG ACUUACA : UGU UU A
NM_001140174.1 TARGET 3'UTR_ 911..2303 [NP_001133646.1] (Motile sperm domain-containing protein 2)
NM_001140174.1:1393:ssa_miR_155_5p:-21.9_301:G CCUG CC U: AUUCCUGUU UGA AGCAUUA : UGGGGAUAG GCU UCGUAAU : U AA U
NM_001140174.1:1393:ssa_miR_181_c_5p:-21.3_513: A U U AAU A: ACUG AC GU GAUGAAUGU : UGGC UG CG UUACUUACA :GGG U A
NM_001140174.1:1393:ssa_miR_21_b_3p:-19.0_1099:U AA A G U: GAUA CU CA A UGUUGUC : CUGU GA GU U ACAACAG : CG U C G C
NM_001140175.1 TARGET 3'UTR_ 1882..2875 [NP_001133647.1] (Apolipoprotein-L3)
NM_001140175.1:994:ssa_miR_1338_3p:-18.5_802: A AUUAUU C C C: GG CG AA CCUGAGA : CC GC UU GGACUCU :GUAC GACU A
NM_001140176.1 TARGET 3'UTR_ 1421..4102 [NP_001133648.1] (1-acyl-sn-glycerol-3-phosphate acyltransferase zeta)
NM_001140176.1:2682:ssa_miR_181_c_5p:-21.1_2539:U A AGACUGA A GGUGCCAC U: CCC AC GAUGGC A GUGAAUGUU : GGG UG CUGUCG U UACUUACAA : G
NM_001140176.1:2682:ssa_miR_181_c_5p:-21.7_704:G AGA UGUU CAAAGAAU U: UCCACC GC GC UGAAUGUU : GGGUGG UG CG ACUUACAA : C U UU
NM_001140177.1 TARGET 3'UTR_ 2139..2920 [NP_001133649.1] (probable ATP-dependent RNA helicase DHX58)
NM_001140177.1:782:ssa_miR_731_5p:-20.4_155:U U A: GAUCC GAAGUGUGUCAU : UUAGG UUUUGCACAGUA : CCCUC A
NM_001140178.1 TARGET 3'UTR_ 1744..2288 [NP_001133650.1] (U3 small nucleolar RNA-associated protein 15 homolog)
NM_001140178.1:545:ssa_miR_462_a_5p:-19.6_405: A GA UA U: CUGU GUG UUCCGUU : GACG UAC AAGGCAA :GUC UAA CC U
NM_001140178.1:545:ssa_miR_462_b_5p:-20.7_405: A GA UA U: CUGU GUG UUCCGUU : GACG UAC AAGGCAA :GUC AAA CC U
NM_001140181.1 TARGET 3'UTR_ 1278..2688 [NP_001133653.1] (T-cell acute lymphocytic leukemia protein 1 homolog)
NM_001140181.1:1411:ssa_miR_1338_3p:-22.4_347:A UAC UUU UU C: AUGG CU C GCCUGAGAU : UACC GA G UGGACUCUA :G C CU CU
NM_001140181.1:1411:ssa_miR_2188_3p:-19.6_857: A G GCAG A: GAC C CACACAG : CUG G GUGUGUC :CUAUCCAGA A G
NM_001140181.1:1411:ssa_miR_2188_3p:-21.7_564: C AUAAGU UUGGAA U: AGGUC UG CACACAGU : UCCAG AC GUGUGUCG :CUA UGGA
NM_001140185.1 TARGET 3'UTR_ 1782..2150 [NP_001133657.1] (CDC45-related protein)
NM_001140185.1:369:ssa_miR_21_a_2_3p:-19.1_278: A UUUUU U: UACA CUGUUGUC : AUGU GACAACAG :CUGUCGA CU C
NM_001140185.1:369:ssa_miR_21_b_3p:-20.2_273: U AAA UUUUU U: GU UACA CUGUUGUC : CG AUGU GACAACAG :CUGU G CU C
NM_001140188.1 TARGET 3'UTR_ 826..2066 [NP_001133660.1] (pyruvate dehydrogenase phosphatase regulatory subunit, mitochondrial)
NM_001140188.1:1241:ssa_miR_2188_3p:-19.6_264: C UG A G: G C CACACAG : C G GUGUGUC :CUAUCCAGA UG A G
NM_001140190.1 TARGET 3'UTR_ 674..1817 [NP_001133662.1] (Transmembrane protein 9B precursor)
NM_001140190.1:1144:ssa_miR_8011_3p:-23.7_781:A UA AA G: AGGC AGUUU UGUAGCAUUUG : UUCG UUAAG ACGUCGUAAAU : UG
NM_001140192.1 TARGET 3'UTR_ 2388..3343 [NP_001133664.1] (double-stranded RNA-binding protein Staufen homolog 1)
NM_001140192.1:956:ssa_miR_146_a_3_3p:-20.1_634:U UA ACC A: GAAG UGGG CCAUAGA : CUUC ACUU GGUAUCU :U UUG A A
NM_001140192.1:956:ssa_miR_146_a_3p:-26.4_631:U GU UA AC A: U GAAG UGGG CCCAUAGA : G CUUC ACUC GGGUAUCU : GU UUG A
NM_001140193.1 TARGET 3'UTR_ 1861..2226 [NP_001133665.1] (methyltransferase METT10D)
NM_001140193.1:366:ssa_miR_2188_3p:-19.0_277: A A UG UUA G: GUU G UU CACACAG : CAG C GA GUGUGUC :CUAUC A UG G
NM_001140194.1 TARGET 3'UTR_ 1585..1960 [NP_001133666.1] (60S ribosomal export protein NMD3)
NM_001140194.1:376:ssa_miR_21_a_1_3p:-22.7_132:A AA CAC A: AUGGC UGC CCGUUGUC : UGUCG AUG GGCAACAG : A UCU C
NM_001140195.1 TARGET 3'UTR_ 793..2002 [NP_001133667.1] (Ras-related protein Rab-3D)
NM_001140195.1:1210:ssa_miR_1338_3p:-19.4_423: A C U A: G C AGCCUGAGA : C G UUGGACUCU :GUACCCGA U C A
NM_001140195.1:1210:ssa_miR_146_b_5p:-20.1_727:G A ACUGACCA GCCAA A: UCA CUAUG ACUU AGUUCUCG : GGU GAUAC UGAA UCAAGAGU : A C G
NM_001140195.1:1210:ssa_miR_181_c_5p:-20.9_491:C UG AUGU A: CCCA UG G UGAAUGUU : GGGU GC U ACUUACAA : G UG CGUU
NM_001140195.1:1210:ssa_miR_181_c_5p:-23.4_97:A A AAUCU UU A: CUUGCC GA GGCG GUGAAUGU : GGGUGG CU UCGU UACUUACA : G A
NM_001140196.1 TARGET 3'UTR_ 1151..1701 [NP_001133668.1] (store-operated calcium entry-associated regulatory factor precursor)
NM_001140196.1:551:ssa_miR_181_c_5p:-22.2_393:U A U U G: UUAUC GAU GC GUGAAUGU : GGUGG CUG CG UACUUACA :G U U A
NM_001140197.1 TARGET 3'UTR_ 1451..2374 [NP_001133669.1] (adenylosuccinate synthetase isozyme 1 A)
NM_001140197.1:924:ssa_miR_8011_3p:-19.2_347: U UGAUA U: GCAC CAGCAUUU : CGUG GUCGUAAA :UU UUAAGAC U
NM_001140203.1 TARGET 3'UTR_ 930..1721 [NP_001133675.1] (zinc finger protein SNAI2)
NM_001140203.1:792:ssa_miR_2188_3p:-21.8_512: U G AGUAUUA AACUCAA A: UAGG UGAC C UCACACAGU : AUCC ACUG G AGUGUGUCG :CU AG
NM_001140204.1 TARGET 3'UTR_ 1462..2655 [NP_001133676.1] (P2X purinoceptor 4)
NM_001140204.1:1194:ssa_miR_731_5p:-19.9_193:C C: AUUCGG UGUGUCAUU : UAGGCC GCACAGUAA :U CUCUUUU
NM_001140205.1 TARGET 3'UTR_ 1582..2316 [NP_001133677.1] (Probable aminopeptidase NPEPL1)
NM_001140205.1:735:ssa_miR_155_5p:-19.1_303:G GAAUAA AAG U: UCCUU AUUAC AGCAUUA : GGGGA UAGUG UCGUAAU :U CUAA U
NM_001140205.1:735:ssa_miR_2188_3p:-18.1_221:U UC U A A: GAU UUUG C CACACAG : CUA AGAC G GUGUGUC : UCC U GA G
NM_001140205.1:735:ssa_miR_8011_3p:-21.4_76:C U ACCUAGAA C: AGGCAC GUUC AGCAUUU : UUCGUG UAAG UCGUAAA : U ACG U
NM_001140206.1 TARGET 3'UTR_ 1527..2293 [NP_001133678.1] (Cathepsin F precursor)
NM_001140206.1:767:ssa_miR_731_5p:-18.8_350:U AAA A: GAU GGGG GUGUCAU : UUA CCCU CACAGUA : GG CUUUUG A
NM_001140207.1 TARGET 3'UTR_ 880..2646 [NP_001133679.1] (ras homolog enriched in brain)
NM_001140207.1:1767:ssa_miR_1338_3p:-22.3_980: A U UU UUAUAU A: G GUUG GG CCUGAGAU : C CGAC CU GGACUCUA :GUA C UG U
NM_001140208.1 TARGET 3'UTR_ 1409..2263 [NP_001133680.1] (Golgi membrane protein 1)
NM_001140208.1:855:ssa_miR_181_c_5p:-21.9_218:A AG UU U A: CUUA UC C GCAGUGAAUGU : GGGU GG G CGUUACUUACA : CU U A
NM_001140208.1:855:ssa_miR_21_a_2_3p:-32.7_127:U CUCA A A: ACAGCUU ACAG ACUGUUGUC : UGUCGAA UGUC UGACAACAG :C C
NM_001140208.1:855:ssa_miR_21_b_3p:-32.4_127:U CUCA A A: ACAGCUU ACAG ACUGUUGUC : UGUCGGA UGUC UGACAACAG :C C
NM_001140209.1 TARGET 3'UTR_ 748..2125 [NP_001133681.1] (dr1-associated corepressor)
NM_001140209.1:1378:ssa_miR_2188_3p:-18.7_509:C AAUA UA A A: AUAG CUG CACACAG C : UAUC GAC GUGUGUC G :C CA UGGA
NM_001140209.1:1378:ssa_miR_92_a_3_5p:-29.7_288:U G UU GAAAGGCC C: GGCA UUGAUG CU CCCAGCC : UCGU GACUGU GG GGGUCGG : GG A A
NM_001140214.1 TARGET 3'UTR_ 1248..1784 [NP_001133686.1] (Alanyl-tRNA synthetase domain-containing protein 1)
NM_001140214.1:537:ssa_miR_181_c_5p:-22.9_360:A GUAAUUAA UAACAUU UUA G: CCCAU UGAU GCA AUGAAUGU : GGGUG GCUG CGU UACUUACA : U A
NM_001140215.1 TARGET 3'UTR_ 1703..2310 [NP_001133687.1] (Keratin, type II cytoskeletal 8)
NM_001140215.1:608:ssa_miR_181_c_5p:-23.7_371:G GA UG G: CUCA G GGU GUGAAUGU : GGGU C UCG UACUUACA : GG UG U A
NM_001140216.1 TARGET 3'UTR_ 1511..2415 [NP_001133688.1] (transport protein Sec61 subunit alpha)
NM_001140216.1:905:ssa_miR_8011_3p:-20.1_183:C G AAGAAAG U: GGG A GCAGCAUUUG : UUC U CGUCGUAAAU : G GUUAAGA
NM_001140228.1 TARGET 3'UTR_ 1319..2089 [NP_001133700.1] (DNA-directed RNA polymerase III subunit RPC4)
NM_001140228.1:771:ssa_miR_181_c_5p:-20.6_377:U AAAAA U CUAC G: CUCAU UGAU AGC AUGAAUGU : GGGUG GCUG UCG UACUUACA : U A
NM_001140230.1 TARGET 3'UTR_ 2785..4483 [NP_001133702.1] (cytoplasmic aconitate hydratase)
NM_001140230.1:1699:ssa_miR_21_a_2_3p:-21.0_680:U A G U: GACA AC AGG UGUUGUC : CUGU UG UCU ACAACAG : CGAA G C
NM_001140230.1:1699:ssa_miR_21_b_3p:-21.8_674:A U ACAACA G U: AC CCUG AGG UGUUGUC : UG GGAU UCU ACAACAG :C UC G G C
NM_001140230.1:1699:ssa_miR_7132_5p:-24.8_1: A CAC CGUCGG A: GAG GC GACCAAGUC : CUC CG CUGGUUCAG :CGA CU AAA
NM_001140234.1 TARGET 3'UTR_ 2684..3069 [NP_001133706.1] (Coatomer subunit gamma-2)
NM_001140234.1:386:ssa_miR_731_5p:-29.9_278:A CC UA A: GAUCUGGGA AGGC GUGUCAUU : UUAGGCCCU UUUG CACAGUAA : CU
NM_001140235.1 TARGET 3'UTR_ 1761..4078 [NP_001133707.1] (erythropoietin receptor)
NM_001140235.1:2318:ssa_miR_181_c_5p:-20.1_649:G UCUAGUGU U: UCAU GAUGGU AUGAAUGUU : GGUG CUGUCG UACUUACAA :G G U
NM_001140235.1:2318:ssa_miR_21_a_1_3p:-21.1_851: U AAAUGUA GA UGAAAAAA A: GGCU U GCAGAU CGUUGUC : UCGA A UGUCUG GCAACAG :UG C
NM_001140235.1:2318:ssa_miR_21_a_2_3p:-18.4_2067:A U G CAU GUUCU C: AC GU UAC GAU UGUUGUC : UG CG AUG CUG ACAACAG :C U A U C
NM_001140235.1:2318:ssa_miR_21_b_3p:-20.5_2067:A U G CAU GUUCU C: AC GU UAC GAU UGUUGUC : UG CG AUG CUG ACAACAG :C U G U C
NM_001140235.1:2318:ssa_miR_223_5p:-21.9_288:G AG G: CAGCU GUUUG AAAUACAU : GUUGA CGAAC UUUAUGUG : GU AG
NM_001140236.1 TARGET 3'UTR_ 624..3552 [NP_001133708.1] (CG057 protein)
NM_001140236.1:2929:ssa_miR_2188_3p:-22.6_1182: U UA G: UCUG UUCACACAG : AGAC GAGUGUGUC :CUAUCC UG G
NM_001140236.1:2929:ssa_miR_2188_3p:-23.2_1861: G G A U: AGGU U AC CACACAGU : UCCA A UG GUGUGUCG :CUA G C GA
NM_001140238.1 TARGET 3'UTR_ 1038..2470 [NP_001133710.1] (Alpha-N-acetylgalactosaminide alpha-2,6-sialyltransferase 6)
NM_001140238.1:1433:ssa_miR_155_5p:-21.2_1274: A G AUUCAU C: U UAUUGCGGU UAGCAUUA : G AUAGUGCUA AUCGUAAU :UGG G U
NM_001140238.1:1433:ssa_miR_181_c_5p:-20.1_1086: A AU CUGU A: CACC GC UGAAUGU : GUGG CG ACUUACA :GG CUGU UU A
NM_001140241.1 TARGET 3'UTR_ 1455..2046 [NP_001133713.1] (Insulinoma-associated protein 1)
NM_001140241.1:592:ssa_miR_155_5p:-19.6_147:U AAAG UAA A: AUCU UACG AGCAUUAG : UGGG GUGC UCGUAAUU : GAUA UAA
NM_001140241.1:592:ssa_miR_21_a_1_3p:-25.6_245:C GU A: UAGCU ACCGUUGUC : GUCGA UGGCAACAG :U AUGUC C
NM_001140243.1 TARGET 3'UTR_ 1420..2807 [NP_001133715.1] (Solute carrier family 35 member E2)
NM_001140243.1:1388:ssa_miR_181_c_5p:-19.2_1107:U UG UAAA A: UCU U CAAUGAAUGU : GGG G GUUACUUACA : UG CUGUC A
NM_001140244.1 TARGET 3'UTR_ 1026..1784 [NP_001133716.1] (transformer-2 protein homolog beta)
NM_001140244.1:759:ssa_miR_21_a_1_3p:-24.8_186:U U U: CAG CUUGC CCGUUGUC : GUC GAAUG GGCAACAG :U UCU C
NM_001140246.1 TARGET 3'UTR_ 1609..3122 [NP_001133718.1] (protein phosphatase 1H)
NM_001140246.1:1514:ssa_miR_21_a_2_3p:-21.6_876:A U UU UUUUAU A: GAUA CUU AGAU UGUUGUC : CUGU GAA UCUG ACAACAG : C UG C
NM_001140246.1:1514:ssa_miR_21_b_3p:-21.3_876:A U UU UUUUAU A: GAUA CUU AGAU UGUUGUC : CUGU GGA UCUG ACAACAG : C UG C
NM_001140247.1 TARGET 3'UTR_ 720..3194 [NP_001133719.1] (proline-rich nuclear receptor coactivator 2)
NM_001140247.1:2475:ssa_miR_2188_3p:-23.1_668: A U AGA AUGG G: AG GU GGCC CACACAG : UC CA CUGG GUGUGUC :CUA GA A G
NM_001140248.1 TARGET 3'UTR_ 1175..1494 [NP_001133720.1] (transcription initiation factor TFIID subunit 7)
NM_001140248.1:320:ssa_miR_21_b_3p:-18.7_212: U U: UCUG GGA UGUUGUCG : GGAU UCU ACAACAGC :CUGUC G G
NM_001140248.1:320:ssa_miR_731_5p:-18.8_93: C UCA U CAU U C: UCC G GA GC GUGUCAUU : AGG C CU UG CACAGUAA :UU CC U UU
NM_001140250.1 TARGET 3'UTR_ 1574..2071 [NP_001133722.1] (nucleoporin p54)
NM_001140250.1:498:ssa_miR_2188_3p:-26.7_131: G G U A: AGGU CU UCUCACACAG : UCCA GA GGAGUGUGUC :CUA CU G
NM_001140257.1 TARGET 3'UTR_ 575..1972 [NP_001133729.1] (COMM domain-containing protein 1)
NM_001140257.1:1398:ssa_miR_21_a_2_3p:-20.3_1326: A C UUUUCA U: AGC UGC UGUUGUC : UCG AUG ACAACAG :CUG A UCUG C
NM_001140257.1:1398:ssa_miR_21_b_3p:-26.8_1326: A UUUUCA U: AGCCUGC UGUUGUC : UCGGAUG ACAACAG :CUG UCUG C
NM_001140259.1 TARGET 3'UTR_ 883..2236 [NP_001133731.1] (Rho-related GTP-binding protein RhoE)
NM_001140259.1:1354:ssa_miR_2188_3p:-24.4_651: A ACUGCG A: UGAC CACACAGC : ACUG GUGUGUCG :CUAUCCAG GA
NM_001140259.1:1354:ssa_miR_731_5p:-20.3_1205: A UU UUUGU A: CGG G UGUGUCAUU : GCC C GCACAGUAA :UUAG CU UUUU
NM_001140261.1 TARGET 3'UTR_ 1360..1786 [NP_001133733.1] (Transcobalamin-2 precursor)
NM_001140261.1:427:ssa_miR_731_5p:-20.5_20: A A U UU G G: C G GA GAAAA GUGUCAU : G C CU CUUUU CACAGUA :UUAG C G A
NM_001140263.1 TARGET 3'UTR_ 1449..2528 [NP_001133735.1] (lissencephaly-1 homolog B)
NM_001140263.1:1080:ssa_miR_21_a_1_3p:-26.1_385:U U AAAU U A: AC GU UUGCA ACCGUUGUC : UG CG AAUGU UGGCAACAG : U C C
NM_001140263.1:1080:ssa_miR_2188_3p:-20.7_948: C A A: AC CUCACACAG : UG GAGUGUGUC :CUAUCCAGAC G
NM_001140264.1 TARGET 3'UTR_ 1793..3542 [NP_001133736.1] (Acyl-CoA dehydrogenase family member 10)
NM_001140264.1:1750:ssa_miR_155_5p:-24.5_105:U AGCUG UG AG C: CCUCUGU U GA AGCAUUA : GGGGAUA G CU UCGUAAU :U UG AA U
NM_001140264.1:1750:ssa_miR_223_5p:-19.2_1434:A UG C A A A: G UC GCU G UAAAUACA : U AG CGA C GUUUAUGU :G UG U A A G
NM_001140266.1 TARGET 3'UTR_ 2068..3954 [NP_001133738.1] (glucosamine--fructose-6-phosphate aminotransferase [isomerizing] 1)
NM_001140266.1:1887:ssa_miR_181_c_5p:-19.8_842:A UG AAA UU U: CU U AGU UGAAUGUU : GG G UCG ACUUACAA :G UG CUG UU
NM_001140266.1:1887:ssa_miR_21_a_2_3p:-24.2_280: G G UAA A: GGUU GCAG UGUUGUC : UCGA UGUC ACAACAG :CUG A UG C
NM_001140266.1:1887:ssa_miR_21_b_3p:-24.1_280: G G UAA A: GGUU GCAG UGUUGUC : UCGG UGUC ACAACAG :CUG A UG C
NM_001140268.1 TARGET 3'UTR_ 685..2687 [NP_001133740.1] (transmembrane emp24 domain-containing protein 9 precursor)
NM_001140268.1:2003:ssa_miR_146_b_5p:-23.0_1581:U GG ACA UUU C U: CCA UUA GG GCU CAGUUCUCA : GGU GAU CC UGA GUCAAGAGU : A A A
NM_001140268.1:2003:ssa_miR_462_a_3p:-19.1_991:U AAAG A: AGA AAC ACAUCCAG : UCU UUG UGUAGGUC : GCC GG C
NM_001140269.1 TARGET 3'UTR_ 1443..2985 [NP_001133741.1] (Butyrate response factor 2)
NM_001140269.1:1543:ssa_miR_146_b_5p:-18.8_1476:A U G C: CAUUU CUU UAGUUCUC : GUAGA GAA GUCAAGAG :G UACCU U
NM_001140269.1:1543:ssa_miR_181_c_5p:-18.2_1184: A A UUAAU A: CAC AGU UGAAUGU : GUG UCG ACUUACA :GG GCUG UU A
NM_001140269.1:1543:ssa_miR_181_c_5p:-20.0_1350:A UUUAUCA AGUAA UUUU A: CUACU GA AGC UGAAUGU : GGUGG CU UCG ACUUACA :G G UU A
NM_001140270.1 TARGET 3'UTR_ 718..3072 [NP_001133742.1] (Mps one binder kinase activator-like 1A)
NM_001140270.1:2355:ssa_miR_181_c_5p:-20.3_1335:U CUCU C U: UC CUGAC GC UGAAUGUU : GG GGCUG CG ACUUACAA :G U U UU
NM_001140272.1 TARGET 3'UTR_ 1400..2986 [NP_001133744.1] (protein FAM110B)
NM_001140272.1:1587:ssa_miR_146_b_5p:-19.5_991:G G UCCCCAA CUG G: CAU CU AC CAGUUCUCA : GUA GA UG GUCAAGAGU :G UACC AA
NM_001140272.1:1587:ssa_miR_462_a_3p:-20.5_310: A UC AUGAAG A: AUG ACUC ACAUCCAG : UGC UGGG UGUAGGUC :UC CU C
NM_001140273.1 TARGET 3'UTR_ 930..2103 [NP_001133745.1] (Alpha-N-acetylgalactosaminidase precursor)
NM_001140273.1:1174:ssa_miR_1338_3p:-21.6_821:G ACA U UC G: AUG GUUG C CCUGAGAU : UAC CGAC G GGACUCUA :G C U CUU
NM_001140273.1:1174:ssa_miR_21_a_2_3p:-19.4_784:G AGCAAA UAUUUUAA C: GACAG UGC UGUUGUC : CUGUC AUG ACAACAG : GA UCUG C
NM_001140273.1:1174:ssa_miR_21_b_3p:-20.9_784:G AGCAAAUG UUUAA C: GACAG CUAU UGUUGUC : CUGUC GAUG ACAACAG : G UCUG C
NM_001140275.1 TARGET 3'UTR_ 1044..3151 [NP_001133747.1] (Pleckstrin homology domain-containing family A member 1)
NM_001140275.1:2108:ssa_miR_21_a_2_3p:-21.2_1234: A GUA A: AGUU ACUGUUGUC : UCGA UGACAACAG :CUG AUGUC C
NM_001140275.1:2108:ssa_miR_21_b_3p:-21.1_1234: A GUA A: AGUU ACUGUUGUC : UCGG UGACAACAG :CUG AUGUC C
NM_001140275.1:2108:ssa_miR_462_a_3p:-26.4_231:U U CUCC U: GAC GA CCUGCAUCCAG : CUG CU GGGUGUAGGUC :U C U C
NM_001140275.1:2108:ssa_miR_462_a_3p:-26.4_362:C CCCCCCGU UC CUCGCC C: AGGCGGGA CCC G CAUCCAGG : UCUGCCUU GGG U GUAGGUCC :
NM_001140277.1 TARGET 3'UTR_ 1627..2135 [NP_001133749.1] (caspase recruitment domain-containing protein 9)
NM_001140277.1:509:ssa_miR_181_c_5p:-25.2_182: A UG UU UG G: ACCG A GCA AUGAAUGU : UGGC U CGU UACUUACA :GGG UG A
NM_001140278.1 TARGET 3'UTR_ 2220..2512 [NP_001133750.1] (HBS1-like protein)
NM_001140278.1:293:ssa_miR_462_a_3p:-23.6_190: C UC G: AUCCA CAUCCAGG : UGGGU GUAGGUCC :UCUGCCU
NM_001140278.1:293:ssa_miR_731_5p:-21.1_100: U UUCA UU AGAA C: UCC GAGA GAC GUGUCAUU : AGG CUCU UUG CACAGUAA :UU CC U
NM_001140280.1 TARGET 3'UTR_ 981..2521 [NP_001133752.1] (Gap junction beta-6 protein)
NM_001140280.1:1541:ssa_miR_155_5p:-18.8_906:G U U: ACCC CUG AGCAUUA : UGGG GAU UCGUAAU : AGUGCUAA U
NM_001140280.1:1541:ssa_miR_21_a_2_3p:-23.0_931:A ACAUGUA CU A: GACAG GC AUUGUUGUC : CUGUC UG UGACAACAG : GAA UC C
NM_001140280.1:1541:ssa_miR_21_b_3p:-25.7_941: G A: UAGCCUAU UGUUGUC : GUCGGAUG ACAACAG :CU UCUG C
NM_001140280.1:1541:ssa_miR_2188_3p:-22.8_732: A G A: CUGA C CACACAG : GACU G GUGUGUC :CUAUCCA G A G
NM_001140280.1:1541:ssa_miR_8011_3p:-19.4_1212: A CA GAA U: CACA UUUGU AGCAUUU : GUGU AGACG UCGUAAA :UUC UA U
NM_001140280.1:1541:ssa_miR_8011_3p:-22.9_567:U G AUAUUG C: AGUAUGAU CUGU AGCAUUUA : UCGUGUUA GACG UCGUAAAU :U A
NM_001140281.1 TARGET 3'UTR_ 840..2179 [NP_001133753.1] (ras-related protein Rab-14)
NM_001140281.1:1340:ssa_miR_21_b_3p:-18.4_238: C UUUC UU U: CA CCU AC GGUUGUUGUC : GU GGA UG CUGACAACAG :CU C U C
NM_001140281.1:1340:ssa_miR_7132_3p:-22.8_955:G CCCCUG U: GAAUU AAACGCCUC : CUUGA UUUGCGGAG :A ACAAGA U
NM_001140285.1 TARGET 3'UTR_ 2148..3540 [NP_001133757.1] (vacuolar protein sorting-associated protein 41 homolog)
NM_001140285.1:1393:ssa_miR_146_a_3_3p:-27.8_340:U UG CAAGG G: GGAGGA UGGA CCAUAGA : UCUUCU ACUU GGUAUCU : UG A A
NM_001140285.1:1393:ssa_miR_146_a_3p:-30.1_338:A UG GACA G G: CUGGAGGA UG AG CCAUAGA : GGUCUUCU AC UC GGUAUCU : UG G A
NM_001140286.1 TARGET 3'UTR_ 1658..2078 [NP_001133758.1] (UTP--glucose-1-phosphate uridylyltransferase)
NM_001140286.1:421:ssa_miR_462_a_5p:-22.8_202:U ACACCA AACACAA C G: CAGC UGCA GG UUCCGUUG : GUCG ACGU CC AAGGCAAU : AAUA C
NM_001140286.1:421:ssa_miR_462_b_5p:-21.2_202:U ACACCA AAACACAA C G: CAGC UGC GG UUCCGUUG : GUCG ACG CC AAGGCAAU : AAAUA C
NM_001140287.1 TARGET 3'UTR_ 544..1821 [NP_001133759.1] (ribonuclease P protein subunit p14)
NM_001140287.1:1278:ssa_miR_92_a_3_5p:-29.3_149:A AGGG GCCGUCGG UACAUUAC A: GGUAC GAC CCCU U CCCAGCC : UCGUG CUG GGGG A GGGUCGG : A U A
NM_001140288.1 TARGET 3'UTR_ 1741..3366 [NP_001133760.1] (Polypyrimidine tract-binding protein 1)
NM_001140288.1:1626:ssa_miR_2188_3p:-20.6_8: A C ACA U: CU AC CACACAGC : GA UG GUGUGUCG :CUAUCCA C GA
NM_001140288.1:1626:ssa_miR_2188_3p:-22.9_805: A U C: UUU AUUUCACACAGC : AGA UGGAGUGUGUCG :CUAUCC C
NM_001140290.1 TARGET 3'UTR_ 1347..2076 [NP_001133762.1] (Gamma-enolase)
NM_001140290.1:730:ssa_miR_2188_3p:-19.6_1: AGACAGA A A: GACC CACACAG C : CUGG GUGUGUC G :CUAUCCAGA A
NM_001140291.1 TARGET 3'UTR_ 1777..2668 [NP_001133763.1] (LYRIC protein)
NM_001140291.1:892:ssa_miR_21_a_2_3p:-24.0_728:A UGUAGUU UC CAUUGAU C: GAC GCU UAC GGCUGUUGUC : CUG CGA AUG CUGACAACAG : U U C
NM_001140291.1:892:ssa_miR_21_b_3p:-24.2_728:A U AGUUGCUU CAUUGAU C: GAC GU CUAC GGCUGUUGUC : CUG CG GAUG CUGACAACAG : U U C
NM_001140292.1 TARGET 3'UTR_ 1466..1825 [NP_001133764.1] (Tubulin beta-3 chain)
NM_001140292.1:360:ssa_miR_92_a_3_5p:-24.5_1: A CUUG AGAAGA AAG UGUGUAAA A: CAC GA GCC CU CCCAGCC : GUG CU UGG GA GGGUCGG :UC A G G A
NM_001140294.1 TARGET 3'UTR_ 756..2210 [NP_001133766.1] (WASH complex subunit CCDC53)
NM_001140294.1:1455:ssa_miR_155_5p:-19.1_405:A AG AAU AGUAAUUG U: ACC AU CGAUU AGCAUUA : UGG UA GCUAA UCGUAAU : GGA GU U
NM_001140294.1:1455:ssa_miR_181_c_5p:-20.2_226: G AUUG A: CAUUG UAG AGUGAAUGU : GUGGC GUC UUACUUACA :GG U G A
NM_001140295.1 TARGET 3'UTR_ 1446..2458 [NP_001133767.1] (ubiquitin-conjugating enzyme E2 variant 3)
NM_001140295.1:1013:ssa_miR_2188_3p:-21.6_11: C CA A C: GGG GC CACACAGC : UCC UG GUGUGUCG :CUA AGAC GA
NM_001140295.1:1013:ssa_miR_92_a_3_5p:-26.6_196:A GUAGGGUG GGUUU C: GGCA GGCA UUUC CCCAGCC : UCGU CUGU GGGG GGGUCGG : GA A A
NM_001140297.1 TARGET 3'UTR_ 907..1841 [NP_001133769.1] (carbonic anhydrase)
NM_001140297.1:935:ssa_miR_146_a_3p:-23.6_99:A UCUGCA UUAAC C: UCAGAA GAUUG CCCAUAGA : GGUCUU UUGAC GGGUAUCU : C UC A
NM_001140301.1 TARGET 3'UTR_ 1504..3169 [NP_001133773.1] (glutaredoxin-1)
NM_001140301.1:1666:ssa_miR_21_a_2_3p:-19.7_652: G AAAAUCU AAA A: AGC GGA CUGUUGUC : UCG UCU GACAACAG :CUG AAUG C
NM_001140301.1:1666:ssa_miR_21_b_3p:-20.8_652: G AAAAUCU AAA A: AGC GGA CUGUUGUC : UCG UCU GACAACAG :CUG GAUG C
NM_001140301.1:1666:ssa_miR_2188_3p:-20.0_48: A AA U: GA CACACAGC : CU GUGUGUCG :CUAUCCAGA GGA
NM_001140302.1 TARGET 3'UTR_ 1481..3167 [NP_001133774.1] (Catalase)
NM_001140302.1:1687:ssa_miR_181_c_5p:-18.9_1464: G UG G: UCG GG UGAAUGU : GGC UC ACUUACA :GGGU UG GUU A
NM_001140302.1:1687:ssa_miR_2188_3p:-20.1_172: U AAAGU A: UUUG CC UCACACAG : AGAC GG AGUGUGUC :CUAUCC U G
NM_001140304.1 TARGET 3'UTR_ 2170..2349 [NP_001133776.1] (peroxisomal bifunctional enzyme)
NM_001140304.1:180:ssa_miR_223_5p:-21.2_120:A UG G AC AA U: A U AGCU UGU UAAAUACAU : U A UCGA ACA GUUUAUGUG :G UG G
NM_001140306.1 TARGET 3'UTR_ 935..2522 [NP_001133778.1] (galectin-8)
NM_001140306.1:1588:ssa_miR_2188_3p:-19.7_1343: A U: GUU UC CACACAGC : CAG GG GUGUGUCG :CUAUC ACU A
NM_001140309.1 TARGET 3'UTR_ 1141..2006 [NP_001133781.1] (Rhomboid domain-containing protein 1)
NM_001140309.1:866:ssa_miR_181_c_5p:-20.0_586: U U UU A: CC AUAGUA UGAAUGU : GG UGUCGU ACUUACA :GGGU C U A
NM_001140309.1:866:ssa_miR_2188_3p:-21.2_169: C C CUGUCA A: UCU ACC CACACAGU : AGA UGG GUGUGUCG :CUAUCC C A
NM_001140310.1 TARGET 3'UTR_ 1534..3118 [NP_001133782.1] (transcription factor E2F4)
NM_001140310.1:1585:ssa_miR_146_b_5p:-28.0_810:A G A A U: CUAUU AUG GGCUU CAGUUCUC : GGUAG UAC CUGAA GUCAAGAG : A U
NM_001140313.1 TARGET 3'UTR_ 1985..2935 [NP_001133785.1] (B-cell lymphoma 6 protein homolog)
NM_001140313.1:951:ssa_miR_21_a_2_3p:-22.0_32:U UU GGUUGUUU AACA A: GGCAGU UUA UAGG UGUUGUC : CUGUCG AAU GUCU ACAACAG : G C
NM_001140313.1:951:ssa_miR_21_b_3p:-21.7_32:U UU GGUUGUUU AACA A: GGCAGU UUA UAGG UGUUGUC : CUGUCG GAU GUCU ACAACAG : G C
NM_001140314.1 TARGET 3'UTR_ 834..1955 [NP_001133786.1] (copper chaperone for superoxide dismutase)
NM_001140314.1:1122:ssa_miR_21_a_2_3p:-19.8_389: C U G UAUU A: CA GUU AC CUGUUGUC : GU CGA UG GACAACAG :CU A UCU C
NM_001140314.1:1122:ssa_miR_21_b_3p:-21.0_397: A U A: CUAU CUGUUGUC : GAUG GACAACAG :CUGUCG UCU C
NM_001140314.1:1122:ssa_miR_731_5p:-20.8_517:U U U U UGCUCAU G: GAUC C GGA G UGUGUCAUU : UUAG G CCU C GCACAGUAA : C UUUU
NM_001140315.1 TARGET 3'UTR_ 1138..3361 [NP_001133787.1] (RNA-binding protein Musashi homolog 2)
NM_001140315.1:2224:ssa_miR_146_b_5p:-28.2_1273: A CCA U: GUUUG GGACU UCAGUUCUC : UAGAU CCUGA AGUCAAGAG :GG A U
NM_001140315.1:2224:ssa_miR_462_a_3p:-21.5_1180: U A U UGC A: AC G ACUC GCAUCCAG : UG C UGGG UGUAGGUC :UC C U C
NM_001140315.1:2224:ssa_miR_731_5p:-19.1_326:U UAAUU UU U: GAUCC A UGUGUCAUU : UUAGG U GCACAGUAA : CCCUCU UU
NM_001140316.1 TARGET 3'UTR_ 1541..2106 [NP_001133788.1] (protein BCCIP homolog)
NM_001140316.1:566:ssa_miR_2188_3p:-19.7_13: C A A: GAC CACACAG : CUG GUGUGUC :CUAUCCAGA GA G
NM_001140317.1 TARGET 3'UTR_ 701..2703 [NP_001133789.1] (transcription factor 21)
NM_001140317.1:2003:ssa_miR_146_a_3_3p:-19.3_1056: G UU A: UG UCCAUAGAU : AC AGGUAUCUA :UCUUCUUG UU
NM_001140317.1:2003:ssa_miR_146_a_3p:-19.5_1043:A UAUU UUU G UU A: UAG G A UG UCCAUAGAU : GUC C U AC GGGUAUCUA :G UU U G UC
NM_001140318.1 TARGET 3'UTR_ 1784..2578 [NP_001133790.1] (poly [ADP-ribose] polymerase 2)
NM_001140318.1:795:ssa_miR_21_a_2_3p:-21.1_494: U U UUGUUUUA A: CAGC ACAGA U UGUUGUC : GUCG UGUCU G ACAACAG :CU AA C
NM_001140318.1:795:ssa_miR_21_b_3p:-21.1_494: U U UUGUUUUA A: CAGC ACAGA U UGUUGUC : GUCG UGUCU G ACAACAG :CU GA C
NM_001140321.1 TARGET 3'UTR_ 1095..2269 [NP_001133793.1] (ras-related protein Rab-10)
NM_001140321.1:1175:ssa_miR_21_b_3p:-20.1_73: C UCU A: CCU C CUGUUGUC : GGA G GACAACAG :CUGUC U UCU C
NM_001140322.1 TARGET 3'UTR_ 2213..2937 [NP_001133794.1] (fibulin-1 precursor)
NM_001140322.1:725:ssa_miR_181_c_5p:-21.0_576:A A AUUUAA U A: CCAUUGA GG CAG UGAAUGU : GGUGGCU UC GUU ACUUACA :G G A
NM_001140325.1 TARGET 3'UTR_ 1120..2813 [NP_001133797.1] (Dr1)
NM_001140325.1:1694:ssa_miR_181_c_5p:-19.1_1520:C GUAUGGAA AAAAGUU UU G: UCCA UGA GCA GUGAAUGU : GGGU GCU CGU UACUUACA : G GU A
NM_001140326.1 TARGET 3'UTR_ 1046..2526 [NP_001133798.1] (Monocyte to macrophage differentiation protein)
NM_001140326.1:1481:ssa_miR_731_5p:-23.6_987:G GAU G: AAUU GAG AAACGUGUCAU : UUAG CUC UUUGCACAGUA : GCC U A
NM_001140328.1 TARGET 3'UTR_ 1562..2177 [NP_001133800.1] (Zinc finger HIT domain-containing protein 4)
NM_001140328.1:616:ssa_miR_181_c_5p:-21.8_203:A AA A G: CUUACU AG GAUGAAUGUU : GGGUGG UC UUACUUACAA : CUG G
NM_001140328.1:616:ssa_miR_8011_3p:-20.0_406:C UG GUAAAU U: AGC AG CAGCAUUU : UCG UU GUCGUAAA :U UG AAGAC U
NM_001140329.1 TARGET 3'UTR_ 2007..2554 [NP_001133801.1] (Bifunctional 3-phosphoadenosine 5-phosphosulfate synthetase 2)
NM_001140329.1:548:ssa_miR_181_c_5p:-20.1_208: G UG AAAU AU U: U UGACG CA AUGAAUGUU : G GCUGU GU UACUUACAA :GG UG C
NM_001140330.1 TARGET 3'UTR_ 1832..2623 [NP_001133802.1] (Inositol-3-phosphate synthase A)
NM_001140330.1:792:ssa_miR_146_a_3_3p:-18.6_187: A A: GAUCCAUAGA : UUAGGUAUCU :UCUUCUUGAC A
NM_001140330.1:792:ssa_miR_146_a_3_3p:-19.7_30:G ACAUUCU G UCCACAG G: GGA AGAA UG CCAUAGA : UCU UCUU AC GGUAUCU : G UUA A
NM_001140330.1:792:ssa_miR_146_a_3p:-20.5_176:G UU U A A: CAG AAUU AG UCCAUAGA : GUC UUGA UC GGGUAUCU :G UUC C A
NM_001140330.1:792:ssa_miR_146_a_3p:-22.5_38:U UGUCCAC G: CUAGAAG AG CCAUAGA : GGUCUUC UC GGUAUCU : UUGAC G A
NM_001140333.1 TARGET 3'UTR_ 1663..3095 [NP_001133805.1] (Signal peptide peptidase-like 2B precursor)
NM_001140333.1:1433:ssa_miR_21_a_2_3p:-21.9_913:A GU A UUAA C: GG GC ACAG UGUUGUC : CU CG UGUC ACAACAG : GU AA UG C
NM_001140333.1:1433:ssa_miR_21_b_3p:-23.3_913:A GU A UUAA C: GG GC ACAG UGUUGUC : CU CG UGUC ACAACAG : GU GA UG C
NM_001140334.1 TARGET 3'UTR_ 1257..1810 [NP_001133806.1] (Pigment epithelium-derived factor precursor)
NM_001140334.1:554:ssa_miR_146_a_3_3p:-22.1_379: U C G: CUGA UCCAUAGAU : GACU AGGUAUCUA :UCUUCUU U
NM_001140334.1:554:ssa_miR_146_a_3p:-21.2_379: U C G: CUGA UCCAUAGAU : GACU GGGUAUCUA :GGUCUUCUU C
NM_001140339.1 TARGET 3'UTR_ 868..2056 [NP_001133811.1] (potential DNA-binding protein C17orf49 homolog)
NM_001140339.1:1189:ssa_miR_223_5p:-18.8_736:G A AGUAA A: UAAUU CAGC AAAUACAU : GUUGA GUCG UUUAUGUG : AACAG
NM_001140340.1 TARGET 3'UTR_ 726..1882 [NP_001133812.1] (pre-mRNA-splicing factor syf2)
NM_001140340.1:1157:ssa_miR_181_c_5p:-20.8_740: U U ACU G: UCG CAG UAAUGAAUGU : GGC GUC GUUACUUACA :GGGU U A
NM_001140342.1 TARGET 3'UTR_ 2182..2583 [NP_001133814.1] (exocyst complex component 8)
NM_001140342.1:402:ssa_miR_155_5p:-23.0_197:U G UU GAUA C: UUCCUAU C GAU UAGCAUUA : GGGGAUA G CUA AUCGUAAU :U UG U
NM_001140342.1:402:ssa_miR_181_c_5p:-19.4_117:U GA UAUUUCU G: UCCAU UGAU UGAAUGU : GGGUG GCUG ACUUACA : UCGUU A
NM_001140345.1 TARGET 3'UTR_ 1757..2336 [NP_001133817.1] (Williams-Beuren syndrome chromosomal region 16 protein)
NM_001140345.1:580:ssa_miR_92_a_3_5p:-24.6_1: G G: GC UC CCCAGCC : UG GG GGGUCGG :UCGUGACUG G A A
NM_001140348.1 TARGET 3'UTR_ 2601..2791 [NP_001133820.1] (Nuclear pore complex protein Nup93)
NM_001140348.1:191:ssa_miR_92_a_3_5p:-25.9_9: U AAGC A: ACAUUC CCCAGCC : UGUGGG GGGUCGG :UCGUGAC GA A
NM_001140351.1 TARGET 3'UTR_ 2162..2572 [NP_001133823.1] (exocyst complex component 7)
NM_001140351.1:411:ssa_miR_1338_3p:-18.1_237: C C UCC C: CUG C CCUGAGA : GAC G GGACUCU :GUACCC U CUU A
NM_001140356.1 TARGET 3'UTR_ 725..1885 [NP_001133828.1] (Ganglioside GM2 activator precursor)
NM_001140356.1:1161:ssa_miR_731_5p:-21.4_627: U CU CUCUU U C: UCUGG GA AC GUGUCAUU : AGGCC CU UG CACAGUAA :UU CU UU
NM_001140357.1 TARGET 3'UTR_ 1865..2311 [NP_001133829.1] (NudC domain-containing protein 1)
NM_001140357.1:447:ssa_miR_1338_3p:-18.1_140: A U UACC C: CUG C CCUGAGA : GAC G GGACUCU :GUACCC U CUU A
NM_001140359.1 TARGET 3'UTR_ 1081..2100 [NP_001133831.1] (UAP56-interacting factor)
NM_001140359.1:1020:ssa_miR_155_5p:-20.2_221: A U: CCCUA UAGCAUUA : GGGAU AUCGUAAU :UG AGUGCUA U
NM_001140361.1 TARGET 3'UTR_ 725..2249 [NP_001133833.1] (Eukaryotic translation initiation factor 4E-1A)
NM_001140361.1:1525:ssa_miR_2188_3p:-18.2_232: U AU G G: GUC A C CACACAG : CAG U G GUGUGUC :CUAUC AC G A G
NM_001140365.1 TARGET 3'UTR_ 1097..3146 [NP_001133837.1] (Ribose-phosphate pyrophosphokinase 1)
NM_001140365.1:2050:ssa_miR_181_c_5p:-21.0_1198:C G: UCUACC UAAUGAAUGU : GGGUGG GUUACUUACA : CUGUC A
NM_001140365.1:2050:ssa_miR_181_c_5p:-24.6_1791:C AACAUCGA U A A: UCCAC GAC AG AAUGAAUGU : GGGUG CUG UC UUACUUACA : G G A
NM_001140367.1 TARGET 3'UTR_ 2223..3056 [NP_001133839.1] (choline transporter-like protein 2)
NM_001140367.1:834:ssa_miR_181_c_5p:-20.1_422:A UG GU UUAC G: UUACU GA GUG AUGAAUGU : GGUGG CU CGU UACUUACA :G GU A
NM_001140367.1:834:ssa_miR_21_a_2_3p:-20.7_113: C ACCUA GUG AU A: CAGU U GCA CUGUUGUC : GUCG A UGU GACAACAG :CU A CU C
NM_001140367.1:834:ssa_miR_21_b_3p:-23.7_113: C UA GU CAAU A: CAG CCUAU GG CUGUUGUC : GUC GGAUG UC GACAACAG :CU U C
NM_001140367.1:834:ssa_miR_462_a_3p:-19.7_91:A CUC UG GUCACU U: GGAC A CU CAUCCAG : UCUG U GG GUAGGUC : CC UG U C
NM_001140368.1 TARGET 3'UTR_ 1216..2193 [NP_001133840.1] (Apelin receptor A)
NM_001140368.1:978:ssa_miR_181_c_5p:-19.5_845:G UCUGGU GGAGGAA G ACUUCA U: CCC GCCGG AG GA UGAAUGUU : GGG UGGCU UC UU ACUUACAA : G G
NM_001140368.1:978:ssa_miR_21_a_2_3p:-27.8_798:U G AA A: GGCAGCU ACA UGUUGUC : CUGUCGA UGU ACAACAG : A CUG C
NM_001140368.1:978:ssa_miR_21_b_3p:-27.8_798:U G AA A: GGCAGCU ACA UGUUGUC : CUGUCGG UGU ACAACAG : A CUG C
NM_001140370.1 TARGET 3'UTR_ 1103..2091 [NP_001133842.1] (DnaJ homolog subfamily B member 12)
NM_001140370.1:989:ssa_miR_223_5p:-19.5_58:A UAUU C A: CAAUUU GC UG UAAAUACAU : GUUGAG CG AC GUUUAUGUG : U A A
NM_001140370.1:989:ssa_miR_731_5p:-24.1_228:U AU U G: GAUC GG GAUGUGUCAU : UUAG CC UUGCACAGUA : GC UCUU A
NM_001140371.1 TARGET 3'UTR_ 1765..2433 [NP_001133843.1] (Spermatogenesis-associated protein 2)
NM_001140371.1:669:ssa_miR_2188_3p:-21.7_26: U G CCUG AUCAGAA A: GGU CU GACC CACACAG : CCA GA CUGG GUGUGUC :CUAU A G
NM_001140376.1 TARGET 3'UTR_ 2611..2931 [NP_001133848.1] (mediator complex subunit 16)
NM_001140376.1:321:ssa_miR_1338_3p:-18.2_1: CUGU C: GAU CCUGAGA : CUG GGACUCU :GUACCCGA CUU A
NM_001140383.1 TARGET 3'UTR_ 1843..4116 [NP_001133855.1] (lissencephaly-1 homolog A)
NM_001140383.1:2274:ssa_miR_21_a_1_3p:-21.1_261:U U AAAU U AA U: AC GU UUACA GAU CGUUGUC : UG CG AAUGU CUG GCAACAG : U C
NM_001140383.1:2274:ssa_miR_462_a_5p:-23.9_993: U CAG U CCCUUAU G: GCUGUG AUGG G UUCCGUUG : CGACGU UACC C AAGGCAAU :GU AA
NM_001140383.1:2274:ssa_miR_462_b_5p:-24.9_993: U GCAG U CCCUUAU G: GCUGU AUGG G UUCCGUUG : CGACG UACC C AAGGCAAU :GU AAA
NM_001140385.1 TARGET 3'UTR_ 768..2143 [NP_001133857.1] (Golgi SNAP receptor complex member 2)
NM_001140385.1:1376:ssa_miR_21_b_3p:-20.7_1220: U AACAA UGU A: GUCUG AG AUUGUUGUC : CGGAU UC UGACAACAG :CUGU G C
NM_001140386.1 TARGET 3'UTR_ 617..2082 [NP_001133858.1] (Neuron-specific protein family member 1)
NM_001140386.1:1466:ssa_miR_181_c_5p:-22.3_1074:U U U: CUCAUUGAUA UGAAUGUU : GGGUGGCUGU ACUUACAA : CGUU
NM_001140386.1:1466:ssa_miR_2188_3p:-19.8_418: A U A A: GUCU GC CACACAG C : CAGA UG GUGUGUC G :CUAUC C GA
NM_001140386.1:1466:ssa_miR_462_a_3p:-22.8_159:C CCUA A C: AGAC GGAUC C CAUCCAG : UCUG CUUGG G GUAGGUC : C U C
NM_001140389.1 TARGET 3'UTR_ 1976..2633 [NP_001133861.1] (syntabulin)
NM_001140389.1:658:ssa_miR_2188_3p:-26.0_137: U U: UAGGUU CC CACACAGU : AUCCAG GG GUGUGUCG :CU ACU A
NM_001140390.1 TARGET 3'UTR_ 944..2366 [NP_001133862.1] (Elongation of very long chain fatty acids protein 7)
NM_001140390.1:1423:ssa_miR_462_a_3p:-20.8_499:U UG AA GUACAUGA C C: GG G GAA CCG CAUCCAG : UC C CUU GGU GUAGGUC : UG G C
NM_001140390.1:1423:ssa_miR_92_a_3_5p:-36.5_700:A G AAG C: AGCA GAUACC CCCAGCCU : UCGU CUGUGG GGGUCGGA : GA GGA
NM_001140391.1 TARGET 3'UTR_ 2062..2784 [NP_001133863.1] (transforming growth factor-beta-induced protein ig-h3 precursor)
NM_001140391.1:723:ssa_miR_181_c_5p:-19.7_330:U AA GU UU C: UCAUC A GU UGAAUGUU : GGUGG U CG ACUUACAA :G C GU UU
NM_001140395.1 TARGET 3'UTR_ 731..1909 [NP_001133867.1] (COMM domain-containing protein 2)
NM_001140395.1:1179:ssa_miR_181_c_5p:-20.4_1087:U GGAUUU GAUUUG C A: UCCA CUGAU AGUGG UGAAUGUU : GGGU GGCUG UCGUU ACUUACAA :
NM_001140396.1 TARGET 3'UTR_ 1050..1730 [NP_001133868.1] (TRM61 protein)
NM_001140396.1:681:ssa_miR_181_c_5p:-19.9_253:U GUCUU A UU A: UCCA UCG UAG C UGAAUGU : GGGU GGC GUC G ACUUACA : U UU A
NM_001140396.1:681:ssa_miR_21_a_2_3p:-29.0_23:A UG G U: G GGC A AGACUGUUGUC : C UCG U UCUGACAACAG : UG AA G C
NM_001140396.1:681:ssa_miR_21_b_3p:-29.2_23:A UG AG U: G GGC AGACUGUUGUC : C UCG UCUGACAACAG : UG GAUG C
NM_001140397.1 TARGET 3'UTR_ 2146..3109 [NP_001133869.1] (Transmembrane 9 superfamily member 2)
NM_001140397.1:964:ssa_miR_462_a_5p:-18.1_297:G CGAAA UU U U: AGC UGC UUAU UUCCGUU : UCG ACG AAUA AAGGCAA :G U CCC U
NM_001140397.1:964:ssa_miR_462_b_5p:-21.0_297:G CGAAA UAUU U: AGC UGCUUU UUCCGUU : UCG ACGAAA AAGGCAA :G UACCC U
NM_001140402.1 TARGET 3'UTR_ 1948..2618 [NP_001133874.1] (vacuolar protein sorting-associated protein 45)
NM_001140402.1:671:ssa_miR_21_a_2_3p:-20.7_541:C U AUG C: ACA GCU UACA UGUUGUC : UGU CGA AUGU ACAACAG :C CUG C
NM_001140402.1:671:ssa_miR_21_b_3p:-20.7_541:C U AUG C: ACA GCU UACA UGUUGUC : UGU CGG AUGU ACAACAG :C CUG C
NM_001140403.1 TARGET 3'UTR_ 1502..2321 [NP_001133875.1] (speckle-type POZ protein)
NM_001140403.1:820:ssa_miR_223_5p:-22.8_140: C GA G: CUCAGCU AAAUACA : GAGUCGA UUUAUGU :GUU ACAG G
NM_001140405.2 TARGET 3'UTR_ 1932..2906 [NP_001133877.1] (antizyme inhibitor 1)
NM_001140405.2:975:ssa_miR_731_5p:-20.8_640:U U: AUCU AGGAAA GUGUCAUU : UAGG UCUUUU CACAGUAA :U CCC G
NM_001140406.1 TARGET 3'UTR_ 1457..2277 [NP_001133878.1] (Solute carrier family 35 member B1)
NM_001140406.1:821:ssa_miR_2188_3p:-18.2_355: U A AC AAAC G: GG CU AUCU CACACAG : CC GA UGGA GUGUGUC :CUAU A C G
NM_001140406.1:821:ssa_miR_731_5p:-23.2_4: A U AU G: CC GGA AUGUGUCAU : GG CCU UGCACAGUA :UUA C CUUU A
NM_001140407.1 TARGET 3'UTR_ 1371..2679 [NP_001133879.1] (Nucleolysin TIAR)
NM_001140407.1:1309:ssa_miR_181_c_5p:-19.4_1141:G CAA U A: UUGCU AGUA UGAAUGU : GGUGG UCGU ACUUACA :G CUG U A
NM_001140407.1:1309:ssa_miR_462_a_5p:-21.8_618: U G C UAUAU U: GC UG CAUUAUG UUCCGUU : CG AC GUAAUAC AAGGCAA :GU CC U
NM_001140407.1:1309:ssa_miR_462_b_5p:-19.4_618: U G CA UAUAU U: GC UGC UUAUG UUCCGUU : CG ACG AAUAC AAGGCAA :GU A CC U
NM_001140407.1:1309:ssa_miR_7132_5p:-19.5_27: C CAU C A: AGG GU ACCAAGUC : UCC CG UGGUUCAG :CGAC U AAAC
NM_001140409.1 TARGET 3'UTR_ 986..2033 [NP_001133881.1] (F-box/LRR-repeat protein 15)
NM_001140409.1:1048:ssa_miR_92_a_3_5p:-30.9_593:U UGA U G AGG C: AGU GCUGA CA UUC CCCAGCC : UCG UGACU GU GGG GGGUCGG : G A A
NM_001140410.1 TARGET 3'UTR_ 1275..3375 [NP_001133882.1] (Coiled-coil domain-containing protein 106)
NM_001140410.1:2101:ssa_miR_223_5p:-22.0_1105:A A GU ACCA C: GGCU AGCU UGU CAAAUACAU : UUGA UCGA ACA GUUUAUGUG :G G
NM_001140410.1:2101:ssa_miR_731_5p:-19.2_600:U UCAUGUAA UG A: GUCU AAG GUGUCAU : UAGG UUU CACAGUA :U CCCUC UG A
NM_001140410.1:2101:ssa_miR_8011_3p:-18.0_572: U UG G U C: U A CUG CAGCAUUU : G U GAC GUCGUAAA :UUC UG UAA U
NM_001140410.1:2101:ssa_miR_8011_3p:-24.8_1910:C CUGUG G A: GGUAU U UGCAGCAUUUA : UCGUG A ACGUCGUAAAU :U UUA G
NM_001140411.1 TARGET 3'UTR_ 1420..2813 [NP_001133883.1] (nucleobindin-1 precursor)
NM_001140411.1:1394:ssa_miR_181_c_5p:-26.5_730:A A C: CCAUC AC GUAGUGAAUGU : GGUGG UG CGUUACUUACA :G C U A
NM_001140411.1:1394:ssa_miR_223_5p:-23.2_421: U GCAAA G: GCU GGCU UCAAAUACAC : UGA UCGA AGUUUAUGUG :GU G AC
NM_001140412.1 TARGET 3'UTR_ 704..1787 [NP_001133884.1] (Ras-related protein Rab-11B)
NM_001140412.1:1084:ssa_miR_7132_5p:-18.0_176:A GCAU U U G: GC G CUUU ACCAAGU : CG C GAAA UGGUUCA : ACUCCU C G
NM_001140413.1 TARGET 3'UTR_ 661..1607 [NP_001133885.1] (2,5-diketo-D-gluconic acid reductase A)
NM_001140413.1:947:ssa_miR_21_a_2_3p:-20.5_323:C GG UUC AGCUGC U: GAU GGUUUG CAGG UUGUUGUC : CUG UCGAAU GUCU GACAACAG : C
NM_001140413.1:947:ssa_miR_21_b_3p:-20.1_323:C GG UUC AGCUGC U: GAU GGUUUG CAGG UUGUUGUC : CUG UCGGAU GUCU GACAACAG : C
NM_001140413.1:947:ssa_miR_2188_3p:-21.5_834: A AAGG A: UGAC CACACAG : ACUG GUGUGUC :CUAUCCAG GA G
NM_001140413.1:947:ssa_miR_462_a_3p:-30.1_161:G UCU GUCUCACG C: AGGCGG GCCU GCAUCCAG : UCUGCC UGGG UGUAGGUC : U C
NM_001140415.1 TARGET 3'UTR_ 944..2169 [NP_001133887.1] (Proteasome assembly chaperone 1)
NM_001140415.1:1226:ssa_miR_155_5p:-19.6_379:G GCAUUG AC G U: ACCC CUAU UGA AGCAUUA : UGGG GAUA GCU UCGUAAU : GU AA U
NM_001140415.1:1226:ssa_miR_7132_5p:-24.6_507: G U G UCAAA G: UGGGG GG UUUG ACCAAGU : ACUCC UC AAAC UGGUUCA :CG G G
NM_001140415.1:1226:ssa_miR_8011_3p:-24.8_673:A CAC A: AGGUGCAA UCU CAGCAUUUA : UUCGUGUU AGA GUCGUAAAU : A C
NM_001140417.1 TARGET 3'UTR_ 1286..2076 [NP_001133889.1] (Neuroserpin precursor)
NM_001140417.1:791:ssa_miR_2188_3p:-20.0_500:U UAU A UAA A: GAUA GU UG UCACACAG : CUAU CA AC AGUGUGUC : C G UGG G
NM_001140421.1 TARGET 3'UTR_ 925..2081 [NP_001133893.1] (CK077 protein)
NM_001140421.1:1157:ssa_miR_181_c_5p:-18.2_1010: G G: UACC UAG GUGAAUGU : GUGG GUC UACUUACA :GG CU GU A
NM_001140422.1 TARGET 3'UTR_ 1111..2308 [NP_001133894.1] (N-arachidonyl glycine receptor)
NM_001140422.1:1198:ssa_miR_181_c_5p:-19.3_769:A UG UUUUAA A G: CU C AG AAUGAAUGU : GG G UC UUACUUACA :G UG CUG G A
NM_001140422.1:1198:ssa_miR_21_a_1_3p:-27.5_657:C C A: ACAGC UACA UCGUUGUC : UGUCG AUGU GGCAACAG : A CU C
NM_001140422.1:1198:ssa_miR_462_b_5p:-18.4_434:G GUA UCCCC UCU U: CAG UGUUUU AU GUUCCGUU : GUC ACGAAA UA CAAGGCAA : G CC U
NM_001140423.1 TARGET 3'UTR_ 1440..2921 [NP_001133895.1] (PRKCA-binding protein)
NM_001140423.1:1482:ssa_miR_21_a_2_3p:-18.3_1035: A G CUU U: A GGAC UGUUGUC : U UCUG ACAACAG :CUGUCGAA G C
NM_001140423.1:1482:ssa_miR_21_b_3p:-18.3_1035: A G CUU U: A GGAC UGUUGUC : U UCUG ACAACAG :CUGUCGGA G C
NM_001140423.1:1482:ssa_miR_223_5p:-20.4_1201: U UAU UCA UAUUAU G: GCUC GCU UG UCAAAUACA : UGAG CGA AC AGUUUAUGU :GU U G
NM_001140423.1:1482:ssa_miR_8011_3p:-21.3_803:A A A CCGAAC U: GGGCA GGUUC GC AGCAUUU : UUCGU UUAAG CG UCGUAAA : G A U
NM_001140424.1 TARGET 3'UTR_ 963..3181 [NP_001133896.1] (peptidyl-prolyl cis-trans isomerase FKBP4)
NM_001140424.1:2219:ssa_miR_181_c_5p:-19.7_434:U ACAUUUU CUAC C: UCCAC GC UGAAUGUU : GGGUG CG ACUUACAA : GCUGU UU
NM_001140424.1:2219:ssa_miR_462_a_3p:-23.8_1913:A CA ACA C: AGAUG GACUU GCAUCCAG : UCUGC UUGGG UGUAGGUC : C C
NM_001140424.1:2219:ssa_miR_731_5p:-23.3_875:U AG C GCA CUUCCA A: GAU GG GAGA GA GCGUGUCAU : UUA CC CUCU UU UGCACAGUA : GG A
NM_001140424.1:2219:ssa_miR_731_5p:-24.2_2053:U AGU U GG UUUG G G: GGUC GGG G G G GUGUCAU : UUAG CCC C U U CACAGUA : G U UU G A
NM_001140425.1 TARGET 3'UTR_ 1500..2551 [NP_001133897.1] (Serine protease 23 precursor)
NM_001140425.1:1052:ssa_miR_181_c_5p:-20.1_585:U UG U U C A: UC U AU GC AAUGAAUGU : GG G UG CG UUACUUACA :G UG C U A
NM_001140425.1:1052:ssa_miR_731_5p:-26.7_417: A A CUCCCU CC G: CC GGGA GGA AACGUGUCAU : GG CCCU CUU UUGCACAGUA :UUA A
NM_001140429.1 TARGET 3'UTR_ 876..2033 [NP_001133901.1] (Dual specificity protein phosphatase 22-A)
NM_001140429.1:1158:ssa_miR_146_a_3p:-20.1_826:A C UU A: CAG AGCU G CCAUAGA : GUC UUGA C GGUAUCU :G UUC CU G A
NM_001140431.1 TARGET 3'UTR_ 1404..2500 [NP_001133903.1] (thioredoxin interacting protein)
NM_001140431.1:1097:ssa_miR_181_c_5p:-22.6_712:U GUUUU UU U: CCCAU GC UGAAUGUU : GGGUG CG ACUUACAA : GCUGU UU
NM_001140431.1:1097:ssa_miR_8011_3p:-18.3_444: C UG GCCA U: GC GG AGCAUUUG : CG UU UCGUAAAU :UU UG AAGACG
NM_001140432.1 TARGET 3'UTR_ 1733..2890 [NP_001133904.1] (inositol hexaphosphate kinase 2)
NM_001140432.1:1158:ssa_miR_2188_3p:-29.8_92: U CUAA AC C: GGUC UGGCC CACACAGC : CCAG ACUGG GUGUGUCG :CUAU A
NM_001140435.1 TARGET 3'UTR_ 1225..2265 [NP_001133907.1] (GRB2-related adaptor protein 2)
NM_001140435.1:1041:ssa_miR_2188_3p:-24.8_59:U A A AA A: GAU AG GUC GGCC CACACAG : CUA UC CAG CUGG GUGUGUC : A A G
NM_001140435.1:1041:ssa_miR_92_a_3_5p:-30.7_879:U UG UC UU AA C: GU UG CAU U UCCCAGCC : CG AC GUG G AGGGUCGG :U UG U GG A
NM_001140436.1 TARGET 3'UTR_ 1482..2071 [NP_001133908.1] (Friend leukemia integration 1 transcription factor)
NM_001140436.1:590:ssa_miR_731_5p:-19.8_482:U AUUGUAC A: AUC AGAAUGUGUCAU : UAG UUUUGCACAGUA :U GCCCUC A
NM_001140440.1 TARGET 3'UTR_ 1134..2759 [NP_001133912.1] (septin-2)
NM_001140440.1:1626:ssa_miR_462_a_3p:-23.4_1310: G AAAG U: UGGAAU UGCAUCCAG : GCCUUG GUGUAGGUC :UCU G C
NM_001140445.1 TARGET 3'UTR_ 1189..2342 [NP_001133917.1] (Hyaluronan and proteoglycan link protein 4 precursor)
NM_001140445.1:1154:ssa_miR_181_c_5p:-20.4_780:A GA CUCAAUAA G: CCA G ACA UAGUGAAUGUU : GGU C UGU GUUACUUACAA :G GG C
NM_001140451.1 TARGET 3'UTR_ 1154..2280 [NP_001133923.1] (Butyrate response factor 1)
NM_001140451.1:1127:ssa_miR_146_a_3_3p:-19.1_856: C UAACAUC CAGUAUU C: AGGGACUG A UCCAUAGA : UUCUUGAC U AGGUAUCU :UC U A
NM_001140451.1:1127:ssa_miR_146_a_3p:-18.3_854:A U ACAUCACA AUUU C: UCA GGGACUG A GU CCAUAGA : GGU UCUUGAC U CG GGUAUCU : CU A
NM_001140451.1:1127:ssa_miR_8011_3p:-19.9_563:G ACU UC UCUA A: GAG CG UC UGUAGCAUUUA : UUC GU AG ACGUCGUAAAU : GU UA
NM_001140452.1 TARGET 3'UTR_ 1192..2337 [NP_001133924.1] (Claudin-6)
NM_001140452.1:1146:ssa_miR_21_a_2_3p:-21.6_414:U GU GCCA ACA A: A GC AUGGA UGUUGUC : U CG UGUCU ACAACAG :C GU AA G C
NM_001140452.1:1146:ssa_miR_21_b_3p:-25.1_419: C A ACA A: GCC AUGGA UGUUGUC : CGG UGUCU ACAACAG :CUGU A G C
NM_001140454.1 TARGET 3'UTR_ 1923..2525 [NP_001133926.1] (Beta-4C adrenergic receptor)
NM_001140454.1:603:ssa_miR_1338_3p:-23.6_231:A UA C: CAU GUUGG GGCCUGAGA : GUA CGACU UUGGACUCU : CC GC A
NM_001140454.1:603:ssa_miR_1338_3p:-24.1_77:A AAG AGAUUGAC UGUCAAA C A: UAUGGGC GA UGA A CCUGAGA : GUACCCG CU GCU U GGACUCU : A A
NM_001140454.1:603:ssa_miR_155_5p:-21.3_261:A A U UGCAAUAC A: GCUC CUG UCAC AGCAUUAA : UGGG GAU AGUG UCGUAAUU : CUAA
NM_001140461.1 TARGET 3'UTR_ 1284..1996 [NP_001133933.1] (CC032 protein)
NM_001140461.1:713:ssa_miR_2188_3p:-24.7_221: G AU GGA G: AGGUC UGA C CACACAG : UCCAG ACU G GUGUGUC :CUA G A G
NM_001140462.1 TARGET 3'UTR_ 1164..2293 [NP_001133934.1] (Methylosome protein 50)
NM_001140462.1:1130:ssa_miR_181_c_5p:-19.6_373: U GU U UUUAA A: GCUGA C GU GGUGAAUGUU : UGGCU G CG UUACUUACAA :GGG U
NM_001140462.1:1130:ssa_miR_92_a_3_5p:-28.3_1: ACCA G: ACCC CCCAGCCU : UGGG GGGUCGGA :UCGUGACUG GA
NM_001140466.1 TARGET 3'UTR_ 466..3520 [NP_001133938.1] (Ubiquitin-conjugating enzyme E2 G1)
NM_001140466.1:3055:ssa_miR_21_a_2_3p:-19.2_505:U A UGU U: ACA UUU GCUGUUGUC : UGU GAA UGACAACAG :C C UGUC C
NM_001140466.1:3055:ssa_miR_21_b_3p:-22.3_502: C AUUUUGU U: UCUACA GCUGUUGUC : GGAUGU UGACAACAG :CUGUC C C
NM_001140466.1:3055:ssa_miR_2188_3p:-25.7_1739: U G U: UCUG AUC CACACAGC : AGAC UGG GUGUGUCG :CUAUCC A
NM_001140466.1:3055:ssa_miR_731_5p:-18.0_1297:C ACACUGUA CCAUCAU UCA C: AUCC GAGA GA GUGUCAU : UAGG CUCU UU CACAGUA :U CC UG A
NM_001140466.1:3055:ssa_miR_8011_3p:-18.5_2210: U AUU GA UCAG A: GCA UUC GU AGCAUUUG : CGU AAG CG UCGUAAAU :UU GUU A
NM_001140466.1:3055:ssa_miR_92_a_3_5p:-24.3_611: A UAA UG A C: CAUU AU UUU UCCCAGCC : GUGA UG GGG AGGGUCGG :UC C UG A
NM_001140468.1 TARGET 3'UTR_ 1455..2469 [NP_001133940.1] (fasciculation and elongation protein zeta-1)
NM_001140468.1:1015:ssa_miR_181_c_5p:-23.0_644:A G GU UAUU U: UUAC G GCAGUA UGAAUGUU : GGUG C UGUCGU ACUUACAA :G G U
NM_001140468.1:1015:ssa_miR_2188_3p:-23.0_322: A U: CUGAC CACACAGU : GACUG GUGUGUCG :CUAUCCA GA
NM_001140471.1 TARGET 3'UTR_ 1896..2850 [NP_001133943.1] (Negative elongation factor D)
NM_001140471.1:955:ssa_miR_1338_3p:-25.3_796:C U AA U U: CAUG GG G AGCCUGAGAU : GUAC CC C UUGGACUCUA : GA UGC
NM_001140471.1:955:ssa_miR_8011_3p:-20.2_685: U CUAAUAU U: GCAC CAGCAUUUG : CGUG GUCGUAAAU :UU UUAAGAC
NM_001140473.1 TARGET 3'UTR_ 1625..2051 [NP_001133945.1] (receptor-interacting serine/threonine-protein kinase 4)
NM_001140473.1:427:ssa_miR_146_b_5p:-20.1_327:A U C AAAAAA A: UAUCU UG AUU AGUUCUCA : GUAGA AC UGA UCAAGAGU :G U C AG
NM_001140473.1:427:ssa_miR_92_a_3_5p:-31.9_1: A U AACA C: G CGCC CUCCCAGCC : C GUGG GAGGGUCGG :UCGUGA U G A
NM_001140475.1 TARGET 3'UTR_ 1493..2065 [NP_001133947.1] (Vimentin)
NM_001140475.1:573:ssa_miR_181_c_5p:-18.0_217: A AAC UUUAC U: UGA CAGC UGAAUGUU : GCU GUCG ACUUACAA :GGGUG UU
NM_001140475.1:573:ssa_miR_223_5p:-19.5_39:U AG AUAC GGGGAA U: UAGC CAGC UG AAAUACAC : GUUG GUCG AC UUUAUGUG : A A AG
NM_001140475.1:573:ssa_miR_731_5p:-22.8_336: A AU G U: GGGA AG GUGUCAUU : CCCU UU CACAGUAA :UUAGG CUU G
NM_001140478.1 TARGET 3'UTR_ 1469..2768 [NP_001133950.1] (Microfibrillar-associated protein 3-like precursor)
NM_001140478.1:1300:ssa_miR_462_a_5p:-19.8_454: U A U: GC GUAUUA UUCCGUU : CG CGUAAU AAGGCAA :GU A ACCC U
NM_001140478.1:1300:ssa_miR_462_b_5p:-18.1_433:A UA UAUCUCUU CAGUAUUA U: CGGU UGCUUU UG UUCCGUU : GUCG ACGAAA AC AAGGCAA : U CC U
NM_001140478.1:1300:ssa_miR_92_a_3_5p:-26.6_1059: A AAAC C: UGG GCCUC CCCAGCC : ACU UGGGG GGGUCGG :UCGUG G A A
NM_001140479.1 TARGET 3'UTR_ 944..2210 [NP_001133951.1] (snail homolog Sna)
NM_001140479.1:1267:ssa_miR_2188_3p:-25.1_452:G AUACA UCUCAGCA AUACA U: GGUGGG UC UGAC CACACAGC : CUAUCC AG ACUG GUGUGUCG : GA
NM_001140479.1:1267:ssa_miR_92_a_3_5p:-30.0_352:U UUU GU AG C: GUAC UGA CU CCCAGCCU : CGUG ACU GG GGGUCGGA :U GU GGA
NM_001140481.1 TARGET 3'UTR_ 1334..2544 [NP_001133953.1] (LAG1 homolog, ceramide synthase 2)
NM_001140481.1:1211:ssa_miR_1338_3p:-21.9_1003: A AUUCCUAA A: GGC AGCCUGAGA : CCG UUGGACUCU :GUAC ACUGC A
NM_001140489.1 TARGET 3'UTR_ 1681..2811 [NP_001133961.1] (Pyruvate kinase muscle isozyme)
NM_001140489.1:1131:ssa_miR_181_c_5p:-19.1_822:G AC UCUCUCA A: CUGCU AUGGU AAUGAAUGU : GGUGG UGUCG UUACUUACA :G C A
NM_001140490.1 TARGET 3'UTR_ 1046..2252 [NP_001133962.1] (Myristoylated alanine-rich C-kinase substrate)
NM_001140490.1:1207:ssa_miR_223_5p:-18.3_661:U AG A: GAUUCAGU AAAUACA : UUGAGUCG UUUAUGU :G AACAG G
NM_001140492.1 TARGET 3'UTR_ 919..2735 [NP_001133964.1] (tubulin-folding cofactor B)
NM_001140492.1:1817:ssa_miR_731_5p:-26.7_85: C AGC CA G: CCGG GAGGGA GUGUCAUU : GGCC CUCUUU CACAGUAA :UUA UG
NM_001140499.1 TARGET 3'UTR_ 728..2064 [NP_001133971.1] (High mobility group protein B3)
NM_001140499.1:1337:ssa_miR_146_b_5p:-20.0_223: U UUAACU UGUAA U: UUUGUG GCUUC AGUUCUC : AGAUAC UGAAG UCAAGAG :GGU C U
NM_001140499.1:1337:ssa_miR_21_a_1_3p:-18.7_198: U UG A: GUUU A CGUUGUC : CGAA U GCAACAG :UGU UG CUG C
NM_001140499.1:1337:ssa_miR_8011_3p:-21.0_450:C UCUAUAU AACG AGA A: AGGC CGAUUC G AGCAUUUA : UUCG GUUAAG C UCGUAAAU : U A G
NM_001140500.1 TARGET 3'UTR_ 819..1927 [NP_001133972.1] (Transmembrane protein 100)
NM_001140500.1:1109:ssa_miR_181_c_5p:-23.6_268: G A C AC A: GC GACAGC AA UGAAUGU : UG CUGUCG UU ACUUACA :GGG G A
NM_001140500.1:1109:ssa_miR_21_a_2_3p:-21.2_877: U C U U C: GC ACAG C UGUUGUCG : CG UGUC G ACAACAGC :CUGU AA U
NM_001140500.1:1109:ssa_miR_21_b_3p:-25.9_877: U U U C: GCC ACAG C UGUUGUCG : CGG UGUC G ACAACAGC :CUGU A U
NM_001140500.1:1109:ssa_miR_2188_3p:-22.1_474: U A UUGUU UUUUCAUU A: UA GUCUGA CU UCACACAG : AU CAGACU GG AGUGUGUC :CU C G
NM_001140500.1:1109:ssa_miR_2188_3p:-25.9_649:A AA AAUUA G A: GAUA GUC GAU UCACACAGU : CUAU CAG CUG AGUGUGUCG : C A G
NM_001140501.1 TARGET 3'UTR_ 1312..1866 [NP_001133973.1] (protein GRINL1A)
NM_001140501.1:555:ssa_miR_155_5p:-23.9_318:A UG G G: GCCUCU CA GG AGCAUUAG : UGGGGA GU CU UCGUAAUU : UA G AA
NM_001140502.1 TARGET 3'UTR_ 2038..3481 [NP_001133974.1] (rho GTPase-activating protein 18)
NM_001140502.1:1444:ssa_miR_146_b_5p:-23.1_759: G G UAUAACA CC U: GUU GUGGA CU UUAGUUCUCA : UAG UACCU GA AGUCAAGAGU :GG A
NM_001140502.1:1444:ssa_miR_146_b_5p:-24.7_970: U UA A A: GUUUGU AC UCAGUUCUCA : UAGAUA UG AGUCAAGAGU :GG CC A
NM_001140502.1:1444:ssa_miR_21_a_2_3p:-26.5_115:G GUA UGUUAAUG U: GACAG UUACAG UUGUUGUCG : CUGUC AAUGUC GACAACAGC : G U
NM_001140502.1:1444:ssa_miR_21_b_3p:-26.2_115:G GUA UGUUAAUG U: GACAG UUACAG UUGUUGUCG : CUGUC GAUGUC GACAACAGC : G U
NM_001140504.1 TARGET 3'UTR_ 2825..3215 [NP_001133976.1] (probable RNA-binding protein 19)
NM_001140504.1:391:ssa_miR_92_a_3_5p:-31.5_13: A CCUA AA C: CAC ACCCC CCCAGCC : GUG UGGGG GGGUCGG :UC ACUG A A
NM_001140505.1 TARGET 3'UTR_ 1714..2822 [NP_001133977.1] (Integral membrane protein GPR177)
NM_001140505.1:1109:ssa_miR_21_a_2_3p:-19.0_352: C G A U: CAG UUG UGUUGUC : GUC AAU ACAACAG :CU G GUCUG C
NM_001140505.1:1109:ssa_miR_21_b_3p:-19.0_346:A C UUGA U: ACA CU CAGG UGUUGUC : UGU GA GUCU ACAACAG :C CG U G C
NM_001140505.1:1109:ssa_miR_7132_5p:-19.2_869: C CUU GGAAAC C: AGG GC UUUG ACCAAGUU : UCC CG AAAC UGGUUCAG :CGAC U
NM_001140508.1 TARGET 3'UTR_ 1675..2411 [NP_001133980.1] (SH2 domain-containing protein 4A)
NM_001140508.1:737:ssa_miR_7132_5p:-21.4_88: C U A GAUCGA G: AGG G CU GACCAAGU : UCC C GA CUGGUUCA :CGAC U AA G
NM_001140509.1 TARGET 3'UTR_ 1331..2310 [NP_001133981.1] (Soluble calcium-activated nucleotidase 1)
NM_001140509.1:980:ssa_miR_146_b_5p:-18.1_377:G UAGG CC A AA U: CC CUA UG AC AGUUCUC : GG GAU AC UG UCAAGAG : UA C AAG U
NM_001140509.1:980:ssa_miR_181_c_5p:-18.8_470: A UUU AGA A: GAC GUA AUGAAUGU : CUG CGU UACUUACA :GGGUGG U A
NM_001140512.1 TARGET 3'UTR_ 826..2113 [NP_001133984.1] (Riboflavin kinase)
NM_001140512.1:1288:ssa_miR_181_c_5p:-18.7_317: A C GA G: ACU CAG AGUGAAUGU : UGG GUC UUACUUACA :GGG CU G A
NM_001140515.1 TARGET 3'UTR_ 1152..4396 [NP_001133987.1] (G1/S-specific cyclin-D2)
NM_001140515.1:3245:ssa_miR_2188_3p:-27.6_884: G G GCCCA A: AGG CUGG CUCACACAG : UCC GACU GAGUGUGUC :CUA A G G
NM_001140515.1:3245:ssa_miR_223_5p:-20.9_509: C GAAAAA A U: ACUC AGCU G CAAAUACAU : UGAG UCGA C GUUUAUGUG :GU A A
NM_001140515.1:3245:ssa_miR_223_5p:-23.9_684: C G: CUCAGUU UCAAAUACA : GAGUCGA AGUUUAUGU :GUU AC G
NM_001140515.1:3245:ssa_miR_8011_3p:-20.2_1885: U GGA AGAA C: GCACAA CU AGCAUUU : CGUGUU GA UCGUAAA :UU AA CG U
NM_001140519.1 TARGET 3'UTR_ 1137..2478 [NP_001133991.1] (Secreted frizzled-related protein 1 precursor)
NM_001140519.1:1342:ssa_miR_181_c_5p:-18.6_278:A UG U CUCCC G: CU U AC GCA UGAAUGU : GG G UG CGU ACUUACA :G UG C U U A
NM_001140519.1:1342:ssa_miR_181_c_5p:-18.7_969:G U AAUCU UUUU U: UUGC UGACA GUA UGAAUGUU : GGUG GCUGU CGU ACUUACAA :G U
NM_001140521.1 TARGET 3'UTR_ 1024..1797 [NP_001133993.1] (Retinol dehydrogenase 14)
NM_001140521.1:774:ssa_miR_181_c_5p:-24.6_294:G GUGAA ACU GUCUUCC G: CCU ACUGACA GCA AUGAAUGU : GGG UGGCUGU CGU UACUUACA : A
NM_001140521.1:774:ssa_miR_2188_3p:-21.8_399: A AUCACAAG C: CUGA UUCACACAGU : GACU GAGUGUGUCG :CUAUCCA G
NM_001140522.1 TARGET 3'UTR_ 1051..1886 [NP_001133994.1] (Cathepsin B precursor)
NM_001140522.1:836:ssa_miR_21_a_2_3p:-18.1_439: U C GUC UUG A: CA CU CAG UGUUGUC : GU GA GUC ACAACAG :CU C AU UG C
NM_001140522.1:836:ssa_miR_21_b_3p:-20.8_439: U UC UUG A: CA CCUG CAG UGUUGUC : GU GGAU GUC ACAACAG :CU C UG C
NM_001140522.1:836:ssa_miR_731_3p:-24.7_545:A UGCUAAA UUCUG U: GCUG AUAC UCCCGGU : CGAC UGUG AGGGCCA :A CUUUA C
NM_001140523.1 TARGET 3'UTR_ 792..2044 [NP_001133995.1] (protein CREG1 precursor)
NM_001140523.1:1253:ssa_miR_146_a_3_3p:-19.5_659:U C C AGC A: GG AGA GCU UCCAUAGA : UC UCU UGA AGGUAUCU : U CUU A
NM_001140523.1:1253:ssa_miR_146_a_3p:-24.9_661:G C U A: CAGA GCU AGC CCAUAGA : GUCU UGA UCG GGUAUCU :G UCU C A
NM_001140523.1:1253:ssa_miR_223_5p:-18.5_994:U UU GGAAU A: GAUUU GCU UUAAAUACAU : UUGAG CGA AGUUUAUGUG :G U AC
NM_001140524.1 TARGET 3'UTR_ 1440..1755 [NP_001133996.1] (Collagenase 3 precursor)
NM_001140524.1:316:ssa_miR_181_c_5p:-20.6_201:A AAUAAU AAAC A: CCCA CUGA AUGAAUGU : GGGU GGCU UACUUACA : GUCGU A
NM_001140525.1 TARGET 3'UTR_ 1560..2253 [NP_001133997.1] (Tumor suppressor candidate 4)
NM_001140525.1:694:ssa_miR_21_b_3p:-20.4_185:U UUU C U: GAC UCUAU G UUGUUGUC : CUG GGAUG C GACAACAG : UC U U C
NM_001140525.1:694:ssa_miR_462_a_3p:-19.8_317: A UUU A: GG UUC CAUCCAG : CC GGG GUAGGUC :UCUG UU U C
NM_001140528.1 TARGET 3'UTR_ 1167..1886 [NP_001134000.1] (Dermal papilla-derived protein 6 homolog)
NM_001140528.1:720:ssa_miR_1338_3p:-27.6_95: C CCU A: UGGGUU GCCUGAGAU : ACCCGA UGGACUCUA :GU CUGCU
NM_001140531.1 TARGET 3'UTR_ 889..1747 [NP_001134003.1] (Glucosamine-6-phosphate isomerase)
NM_001140531.1:859:ssa_miR_7132_5p:-23.4_1: U AAUAAA A: GGAG ACCAAGUC : CCUC UGGUUCAG :CGACU GAAAC
NM_001140533.1 TARGET 3'UTR_ 651..2561 [NP_001134005.1] (Guanylate kinase)
NM_001140533.1:1911:ssa_miR_1338_3p:-24.6_979: A AA C UU C: GG GCUG AC CCUGAGA : CC CGAC UG GGACUCU :GUA CUU A
NM_001140533.1:1911:ssa_miR_2188_3p:-21.7_313: A AG G G: AGG U ACU CACACAG : UCC A UGG GUGUGUC :CUA AG C A G
NM_001140533.1:1911:ssa_miR_8011_3p:-26.7_1630:U CA C: GAGC CGA UGCAGCAUUUA : UUCG GUU ACGUCGUAAAU : U AAG
NM_001140533.1:1911:ssa_miR_92_a_3_5p:-31.2_1772:C A C A U: AG UAUUGA CAUUC CCCAGCCU : UC GUGACU GUGGG GGGUCGGA : GA
NM_001140534.1 TARGET 3'UTR_ 2061..2824 [NP_001134006.1] (transketolase-like protein 2)
NM_001140534.1:764:ssa_miR_21_a_2_3p:-19.0_160: U C U: GAC UGUUGUCG : CUG ACAACAGC :CUGUCGAAUGU
NM_001140534.1:764:ssa_miR_21_b_3p:-21.7_153: C CU U C U: CCU C GAC UGUUGUCG : GGA G CUG ACAACAGC :CUGUC U U
NM_001140535.1 TARGET 3'UTR_ 1623..2497 [NP_001134007.1] (hormone-sensitive lipase precursor)
NM_001140535.1:875:ssa_miR_181_c_5p:-21.7_457:A UUUU UGU G: CUAUC GCA GUGAAUGU : GGUGG CGU UACUUACA :G CUGU A
NM_001140536.1 TARGET 3'UTR_ 1482..1828 [NP_001134008.1] (6-phosphofructo-2-kinase/fructose-2, 6-biphosphatase 4)
NM_001140536.1:347:ssa_miR_731_5p:-19.1_44:A UU UCACUAC A: GAU G AUGUGUCAUU : UUA C UGCACAGUAA : GG CCUCUUU
NM_001140541.1 TARGET 3'UTR_ 994..2988 [NP_001134013.1] (Follistatin-related protein 1 precursor)
NM_001140541.1:1995:ssa_miR_21_a_2_3p:-19.0_894: A ACAUGUC CU GAGGUAA C: GGCU UACA GAU UGUUGUC : UCGA AUGU CUG ACAACAG :CUG C
NM_001140541.1:1995:ssa_miR_21_b_3p:-24.0_898:U U CU GAGGUAA C: ACA GUCUACA GAU UGUUGUC : UGU CGGAUGU CUG ACAACAG :C C
NM_001140542.1 TARGET 3'UTR_ 823..2151 [NP_001134014.1] (LIM and SH3 domain protein 1)
NM_001140542.1:1329:ssa_miR_8011_3p:-22.7_194:G UC ACUUUUAU AA A: AAGCGC AAUUU UGC AGCAUUUA : UUCGUG UUAAG ACG UCGUAAAU :
NM_001140545.1 TARGET 3'UTR_ 1321..2657 [NP_001134017.1] (Integral membrane protein GPR137)
NM_001140545.1:1337:ssa_miR_21_a_2_3p:-24.7_572: C C U G A: GCUU GC GA CUGUUGUC : CGAA UG CU GACAACAG :CUGU U C
NM_001140545.1:1337:ssa_miR_21_b_3p:-24.5_563:U UU CUUCGCU G A: AC CCUGCG GA CUGUUGUC : UG GGAUGU CU GACAACAG :C UC C
NM_001140545.1:1337:ssa_miR_8011_3p:-24.3_533: C UG UCA C: GU G UGCAGCAUUUA : CG U ACGUCGUAAAU :UU UG UAAG
NM_001140547.1 TARGET 3'UTR_ 1261..1810 [NP_001134019.1] (N-glycosylase/DNA lyase)
NM_001140547.1:550:ssa_miR_2188_3p:-19.3_389: A A A A: UGA CU CACACAG : ACU GA GUGUGUC :CUAUCCAG G G
NM_001140547.1:550:ssa_miR_731_5p:-18.0_336:U AAU CUCUAUC UAU U: GUCUG GAAG GC GUGUCAUU : UAGGC CUUU UG CACAGUAA :U CCU
NM_001140549.1 TARGET 3'UTR_ 770..2796 [NP_001134021.1] (Vacuolar ATP synthase 21 kDa proteolipid subunit)
NM_001140549.1:2027:ssa_miR_223_5p:-18.4_52:A GGAGAAG AUGGA G A: AGCU CAG UUGU UAAAUACAU : UUGA GUC AACA GUUUAUGUG :G G
NM_001140549.1:2027:ssa_miR_223_5p:-21.5_1426:A G CUUUAAA A: GAUU AGC UGUUAAAUACA : UUGA UCG ACAGUUUAUGU :G G A G
NM_001140549.1:2027:ssa_miR_8011_3p:-19.0_1648:A CUU A A U: GAGC GGU CUG AGCAUUU : UUCG UUA GAC UCGUAAA : UG A G U
NM_001140551.1 TARGET 3'UTR_ 2526..3043 [NP_001134023.1] (cleavage and polyadenylation specificity factor subunit 2)
NM_001140551.1:518:ssa_miR_2188_3p:-21.2_23: C C GGCCGUU AUGA A: GG GUC AC UCACACAG : UC CAG UG AGUGUGUC :CUA AC G G
NM_001140551.1:518:ssa_miR_2188_3p:-24.4_118: C G UCU A G: UAGGU U CC CACACAG : AUCCA A GG GUGUGUC :CU G CU A G
NM_001140551.1:518:ssa_miR_223_5p:-24.7_369: C C GAGA C: CUCAGCU UG AAAUACAC : GAGUCGA AC UUUAUGUG :GUU AG
NM_001140553.1 TARGET 3'UTR_ 1676..2598 [NP_001134025.1] (CDK5 regulatory subunit-associated protein 1)
NM_001140553.1:923:ssa_miR_1338_3p:-22.9_515: A G: GAGCCUGAGA : CUUGGACUCU :GUACCCGACUG A
NM_001140557.1 TARGET 3'UTR_ 1573..1972 [NP_001134029.1] (dnaJ homolog subfamily C member 3)
NM_001140557.1:400:ssa_miR_462_a_3p:-22.7_6:A GA U UGGGUAUU U: AGA GGAGC UC CAUCCAG : UCU CCUUG GG GUAGGUC : G U C
NM_001140559.1 TARGET 3'UTR_ 885..2487 [NP_001134031.1] (Ras-related protein Rab-11A)
NM_001140559.1:1603:ssa_miR_7132_5p:-28.8_121: A A U: GGGGGGC ACCAAGUC : CUCCUCG UGGUUCAG :CGA AAAC
NM_001140560.1 TARGET 3'UTR_ 964..2495 [NP_001134032.1] (chloride intracellular channel protein 2)
NM_001140560.1:1532:ssa_miR_21_a_2_3p:-21.2_495:U UC U: AUAGU UUACA UGUUGUC : UGUCG AAUGU ACAACAG :C CUG C
NM_001140560.1:1532:ssa_miR_21_b_3p:-20.9_495:U UC U: AUAGU UUACA UGUUGUC : UGUCG GAUGU ACAACAG :C CUG C
NM_001140560.1:1532:ssa_miR_2188_3p:-22.4_1339: A A: GUUUG UCACACAGU : CAGAC AGUGUGUCG :CUAUC UGG
NM_001140564.1 TARGET 3'UTR_ 783..4037 [NP_001134036.1] (Hydroxyacylglutathione hydrolase)
NM_001140564.1:3255:ssa_miR_21_a_2_3p:-24.1_206: U G UGA U: GUU GCAGAC UGUUGUC : CGA UGUCUG ACAACAG :CUGU A C
NM_001140564.1:3255:ssa_miR_21_b_3p:-25.3_200: A AUGUUG UGA U: GGUC GCAGAC UGUUGUC : UCGG UGUCUG ACAACAG :CUG A C
NM_001140564.1:3255:ssa_miR_8011_3p:-19.5_145: G A G: AGUUUUG AGCAUUUA : UUAAGAC UCGUAAAU :UUCGUG G
NM_001140568.1 TARGET 3'UTR_ 1174..3724 [NP_001134040.1] (Activin receptor type-1B precursor)
NM_001140568.1:2551:ssa_miR_146_a_3_3p:-20.5_978:U UGCCCU CCCU G: GG CUGA UCCAUAGAU : UC GACU AGGUAUCUA : UUCUU U
NM_001140568.1:2551:ssa_miR_146_a_3p:-21.3_975:A U UGCCCU CCCU G: CC GG CUGA UCCAUAGAU : GG CU GACU GGGUAUCUA : U UCUU C
NM_001140568.1:2551:ssa_miR_92_a_3_5p:-32.8_1871:A UUU UG C: AGCACUG U UC CCCAGCC : UCGUGAC G GG GGGUCGG : U UG GA A
NM_001140569.1 TARGET 3'UTR_ 398..2213 [NP_001134041.1] (Synuclein)
NM_001140569.1:1816:ssa_miR_462_a_3p:-21.0_1570: A ACACA U: AAC UGCAUCCAGG : UUG GUGUAGGUCC :UCUGCC G
NM_001140569.1:1816:ssa_miR_462_a_3p:-23.3_1456:G U CGUGUC UACUA A: AGAC G GCCU ACAUCCAG : UCUG C UGGG UGUAGGUC : C U C
NM_001140571.1 TARGET 3'UTR_ 1105..2219 [NP_001134043.1] (Neuroplastin precursor)
NM_001140571.1:1115:ssa_miR_223_5p:-18.1_928:U C CUAU G: GACUC UGUC AAAUACA : UUGAG ACAG UUUAUGU :G UCGA G
NM_001140577.1 TARGET 3'UTR_ 802..882 [NP_001134049.1] (Acidic leucine-rich nuclear phosphoprotein 32 family member E)
NM_001140577.1:81:ssa_miR_21_a_2_3p:-19.9_8: A A U UGCUGA U: AG UUUAC GAU UGUUGUC : UC GAAUG CUG ACAACAG :CUG U C
NM_001140577.1:81:ssa_miR_21_b_3p:-19.5_8: A A U UGCUGA U: AG UUUAC GAU UGUUGUC : UC GGAUG CUG ACAACAG :CUG U C
NM_001140579.1 TARGET 3'UTR_ 719..1428 [NP_001134051.1] (Ubiquitin-conjugating enzyme E2 variant 2 precursor)
NM_001140579.1:710:ssa_miR_2188_3p:-22.2_200: A ACAAGUG U: GACC CACACAGU : CUGG GUGUGUCG :CUAUCCAGA A
NM_001140584.1 TARGET 3'UTR_ 1053..1327 [NP_001134056.1] (Transmembrane protein 69)
NM_001140584.1:275:ssa_miR_731_5p:-21.2_217:U AUGU U G: AUCC GG GG UGUGUCAU : UAGG CC CU GCACAGUA :U C U UUU A
NM_001140586.2 TARGET 3'UTR_ 731..1130 [NP_001134058.1] (Ribonuclease P protein subunit p21)
NM_001140586.2:400:ssa_miR_155_5p:-21.6_130:U G A ACCU C: ACU CUG CA AUUAGCAUUA : UGG GAU GU UAAUCGUAAU : G A GC U
NM_001140590.1 TARGET 3'UTR_ 519..1357 [NP_001134062.1] (epididymal secretory protein E1 precursor)
NM_001140590.1:839:ssa_miR_8011_3p:-21.5_597:A G U: AAGU ACAAUUC AGCAUUUG : UUCG UGUUAAG UCGUAAAU : ACG
NM_001140592.1 TARGET 3'UTR_ 359..988 [NP_001134064.1] (Nck-associated protein 1)
NM_001140592.1:630:ssa_miR_146_b_5p:-19.4_380: G A G U: AUCUA AC AGUUCUCA : UAGAU UG UCAAGAGU :GG ACC AAG
NM_001140594.2 TARGET 3'UTR_ 933..1213 [NP_001134066.1] (Sulfotransferase 6B1)
NM_001140594.2:281:ssa_miR_146_b_5p:-20.3_224:A GUU CAGUCC U: CGUU GAU UCAGUUCUC : GUAG CUG AGUCAAGAG :G AUAC A U
NM_001140595.1 TARGET 3'UTR_ 790..1275 [NP_001134067.1] (Transmembrane 4 L6 family member 1)
NM_001140595.1:486:ssa_miR_731_5p:-21.1_312:U AUACAU UUG U: GUCCG GGA GUGUCAUU : UAGGC CUU CACAGUAA :U CCU UUG
NM_001140599.1 TARGET 3'UTR_ 1018..1436 [NP_001134071.1] (zinc finger protein DPF3)
NM_001140599.1:419:ssa_miR_181_c_5p:-18.8_396:A GU AUGA C: U CUGG AG AAUGAAUGU : G GGCU UC UUACUUACA :G GU G G A
NM_001140599.1:419:ssa_miR_181_c_5p:-19.0_132:A AUCUU UU AUAAUUU G: UCUACUGA GU A AUGAAUGU : GGGUGGCU CG U UACUUACA : GU A
NM_001140600.1 TARGET 3'UTR_ 761..1329 [NP_001134072.1] (ADP-ribosylation factor-like protein 4D)
NM_001140600.1:569:ssa_miR_2188_3p:-20.0_162:U CACC UUCAU U GUAUUAGC U: GAUA GUCU ACC U CACACAGC : CUAU CAGA UGG A GUGUGUCG : C C
NM_001140606.2 TARGET 3'UTR_ 1075..1359 [NP_001134078.1] (ras association domain-containing protein 4)
NM_001140606.2:285:ssa_miR_181_c_5p:-26.0_163:G U U A: CU UC ACAGUAGUGAAUGU : GG GG UGUCGUUACUUACA :G U C A
NM_001140610.2 TARGET 3'UTR_ 745..1107 [NP_001134082.1] (Beta-crystallin A1-2)
NM_001140610.2:363:ssa_miR_21_a_2_3p:-20.3_291:A UUUGAU GUUCUU A: GGC GCU CAG UGUUGUC : CUG CGA GUC ACAACAG : U AU UG C
NM_001140610.2:363:ssa_miR_21_b_3p:-20.3_291:A UUUGAU GUUCUU A: GGC GCU CAG UGUUGUC : CUG CGG GUC ACAACAG : U AU UG C
NM_001140611.1 TARGET 3'UTR_ 1096..1347 [NP_001134083.1] (Tyrosine-protein kinase SRK2)
NM_001140611.1:252:ssa_miR_21_a_2_3p:-19.7_183: A GAUGU UCU U: AGUU CA CUGUUGUC : UCGA GU GACAACAG :CUG AU CU C
NM_001140611.1:252:ssa_miR_21_b_3p:-19.6_183: A GAUGU UCU U: AGUU CA CUGUUGUC : UCGG GU GACAACAG :CUG AU CU C
NM_001140615.1 TARGET 3'UTR_ 502..1170 [NP_001134087.1] (Coiled-coil domain-containing protein 12)
NM_001140615.1:669:ssa_miR_181_c_5p:-24.6_58:U UGUU U U: UCC CUG ACAGC UGAAUGUU : GGG GGC UGUCG ACUUACAA : U UU
NM_001140624.1 TARGET 3'UTR_ 850..1281 [NP_001134096.1] (Transmembrane protein 65)
NM_001140624.1:432:ssa_miR_21_a_2_3p:-19.5_138:A C GAGGAUAA UAAUUU A: AUAGU UAU AG CUGUUGUC : UGUCG AUG UC GACAACAG :C A U C
NM_001140624.1:432:ssa_miR_21_b_3p:-24.8_138:A GAGGAUAA UAAUUU A: AUAGUCUAU AG CUGUUGUC : UGUCGGAUG UC GACAACAG :C U C
NM_001140626.1 TARGET 3'UTR_ 626..1210 [NP_001134098.1] (Type-1 angiotensin II receptor-associated protein-like)
NM_001140626.1:585:ssa_miR_223_5p:-18.9_175:C AAU U A U A: CAAU G CUUG UC AAAUACAC : GUUG C GAAC AG UUUAUGUG : AGU
NM_001140629.1 TARGET 3'UTR_ 784..1213 [NP_001134101.1] (RPA-interacting protein A)
NM_001140629.1:430:ssa_miR_21_a_2_3p:-21.8_352: U AUUUCU UUCU C A: GGCUUA C G ACUGUUGUC : UCGAAU G C UGACAACAG :CUG U C
NM_001140629.1:430:ssa_miR_21_b_3p:-23.2_366: U A: UCUGC ACUGUUGUC : GGAUG UGACAACAG :CUGUC UC C
NM_001140638.1 TARGET 3'UTR_ 1161..1296 [NP_001134110.1] (probable palmitoyltransferase ZDHHC4)
NM_001140638.1:136:ssa_miR_181_c_5p:-23.6_23:G A UA UAC U: CCCACU GC CAA UGAAUGUU : GGGUGG UG GUU ACUUACAA : C UC
NM_001140639.1 TARGET 3'UTR_ 1168..1623 [NP_001134111.1] (pleckstrin)
NM_001140639.1:456:ssa_miR_462_a_3p:-18.2_205: U CUU C: ACG UUC CAUCCAG : UGC GGG GUAGGUC :UC CUU U C
NM_001140642.1 TARGET 3'UTR_ 348..547 [NP_001134114.1] (Myoglobin)
NM_001140642.1:200:ssa_miR_8011_3p:-21.6_49:A GUGUA AAGCAA U: AAGUACAG UG AGCAUUUG : UUCGUGUU AC UCGUAAAU : AAG G
NM_001140643.1 TARGET 3'UTR_ 792..1299 [NP_001134115.1] (N6-adenine-specific DNA methyltransferase 1)
NM_001140643.1:508:ssa_miR_181_c_5p:-20.0_79:G U ACU A: UCACC GA UGAAUGU : GGUGG CU ACUUACA :G GUCGUU A
NM_001140644.1 TARGET 3'UTR_ 289..669 [NP_001134116.1] (cullin-2)
NM_001140644.1:381:ssa_miR_181_c_5p:-21.8_190:A AUUGCA A UUUUAAU C: UCCA GACAG U GUGAAUGUU : GGGU CUGUC G UACUUACAA : GG U
NM_001140648.1 TARGET 3'UTR_ 741..1119 [NP_001134120.1] (Neuroendocrine protein 7B2)
NM_001140648.1:379:ssa_miR_146_b_5p:-23.6_205:C UUG A: UC CUAU UUUCAGUUCUCA : GG GAUA GAAGUCAAGAGU : UA CCU
NM_001140656.1 TARGET 3'UTR_ 964..1458 [NP_001134128.1] (translin-associated protein X)
NM_001140656.1:495:ssa_miR_21_a_2_3p:-20.9_304: U AU U UCAC U: GGU UUGC G CUGUUGUC : UCG AAUG C GACAACAG :CUG U U C
NM_001140656.1:495:ssa_miR_21_b_3p:-20.6_304: U AU U UCAC U: GGU UUGC G CUGUUGUC : UCG GAUG C GACAACAG :CUG U U C
NM_001140657.2 TARGET 3'UTR_ 993..1460 [NP_001134129.1] (DNA damage-regulated autophagy modulator protein 1)
NM_001140658.1:323:ssa_miR_181_c_5p:-18.8_166:A CU UU A: CCA UGAU U UGAAUGU : GGU GCUG G ACUUACA :G G UC UU A
NM_001140659.2 TARGET 3'UTR_ 407..1063 [NP_001134131.1] (Tripartite motif-containing protein 55)
NM_001140659.2:657:ssa_miR_181_c_5p:-25.2_567:U GA G AG U: UCCA GA AG GAUGAAUGUU : GGGU CU UC UUACUUACAA : GG G G
NM_001140662.1 TARGET 3'UTR_ 558..1112 [NP_001134134.1] (dishevelled, dsh homolog 3)
NM_001140662.1:555:ssa_miR_1338_3p:-23.4_429: U AAUAUC G: UUGAUGAG CCUGAGAU : GACUGCUU GGACUCUA :GUACCC
NM_001140662.1:555:ssa_miR_181_c_5p:-21.7_441:A G: UCC CUGA GAUGAAUGUU : GGG GGCU UUACUUACAA : U GUCG
NM_001140664.1 TARGET 3'UTR_ 517..1438 [NP_001134136.1] (hairy and enhancer of split 5)
NM_001140664.1:922:ssa_miR_21_a_2_3p:-21.6_712:A C UUU ACAAUU U: ACA GUUUAU GA CUGUUGUC : UGU CGAAUG CU GACAACAG :C U C
NM_001140664.1:922:ssa_miR_21_b_3p:-21.2_712:A C UUU ACAAUU U: ACA GUUUAU GA CUGUUGUC : UGU CGGAUG CU GACAACAG :C U C
NM_001140664.1:922:ssa_miR_223_5p:-22.5_879:U AUUG CA UGAAU A: GACUC AGC GUC AAAUACAC : UUGAG UCG CAG UUUAUGUG :G AA
NM_001140675.1 TARGET 3'UTR_ 681..1057 [NP_001134147.1] (D-tyrosyl-tRNATyr deacylase 1)
NM_001140675.1:377:ssa_miR_181_c_5p:-19.1_317: A AUU UUU G: CAU UGAUA AUGAAUGUU : GUG GCUGU UACUUACAA :GG CGU
NM_001140676.1 TARGET 3'UTR_ 449..866 [NP_001134148.1] (HIG1 domain family member 1A)
NM_001140676.1:418:ssa_miR_8011_3p:-21.9_146:A U UUUAAG AA C: GGGCG CA CU GCAGCAUUU : UUCGU GU GA CGUCGUAAA : UAA U
NM_001140679.2 TARGET 3'UTR_ 430..1132 [NP_001134151.1] (Prefoldin subunit 4)
NM_001140679.2:703:ssa_miR_155_5p:-18.5_499:A UU G: GCU UG CA GA AGCAUUAG : UGG AU GU CU UCGUAAUU : GG A G AA
NM_001140679.2:703:ssa_miR_2188_3p:-18.8_177: A G: AUC CACACAGU : UGG GUGUGUCG :CUAUCCAGAC A
NM_001140681.2 TARGET 3'UTR_ 622..764 [NP_001134153.1] (v-ral simian leukemia viral oncogene homolog Bb (ras related))
NM_001140681.2:143:ssa_miR_2188_3p:-21.9_2: C C A UU CAGUCAGA A: UAGG C GACC U CACACAG : AUCC G CUGG A GUGUGUC :CU A A G
NM_001140682.2 TARGET 3'UTR_ 630..1088 [NP_001134154.1] (signal peptidase complex subunit 3)
NM_001140682.2:459:ssa_miR_146_b_5p:-19.7_332:U G CUACAG G: UCAU UA ACU UAGUUCUCA : GGUA AU UGA GUCAAGAGU : G ACC A
NM_001140683.2 TARGET 3'UTR_ 1257..1386 [NP_001134155.1] (Creatine kinase, testis isozyme)
NM_001140683.2:130:ssa_miR_181_c_5p:-20.2_25:G U G: CCAUC G AAUGAAUGU : GGUGG C UUACUUACA :G CUGU G A
NM_001140684.1 TARGET 3'UTR_ 930..1452 [NP_001134156.1] (Mimecan precursor)
NM_001140684.1:523:ssa_miR_146_b_5p:-20.6_239:U UAAGUA AGG U: CC UCU GGGC AGUUCUC : GG AGA CCUG UCAAGAG : U UA AAG U
NM_001140685.1 TARGET 3'UTR_ 989..1483 [NP_001134157.1] (Carbonic anhydrase 12 precursor)
NM_001140685.1:495:ssa_miR_21_b_3p:-18.6_357: A AAA UAA A: AGU UAU UGUUGUC : UCG AUG ACAACAG :CUG G UCUG C
NM_001140688.1 TARGET 3'UTR_ 771..976 [NP_001134160.1] (phosphatidylinositol N-acetylglucosaminyltransferase subunit H)
NM_001140688.1:206:ssa_miR_7132_5p:-20.1_105:A CUUCACC AU A: CUGA GC ACCAAGUC : GACU CG UGGUUCAG :C CCU AAAC
NM_001140690.1 TARGET 3'UTR_ 440..813 [NP_001134162.1] (FAM36A)
NM_001140690.1:374:ssa_miR_21_a_2_3p:-19.4_94: U U U CA A: G CUUAU GGAU UGUUGUC : C GAAUG UCUG ACAACAG :CUGU C
NM_001140690.1:374:ssa_miR_21_b_3p:-21.7_94: U UAU CA A: GUCU UGGAU UGUUGUC : CGGA GUCUG ACAACAG :CUGU U C
NM_001140694.1 TARGET 3'UTR_ 405..461 [NP_001134166.1] (Small nuclear ribonucleoprotein E)
NM_001140694.1:57:ssa_miR_7132_5p:-20.1_13: G C: GACCAAGUC : CUGGUUCAG :CGACUCCUCGAAA
NM_001140699.1 TARGET 3'UTR_ 798..1325 [NP_001134171.1] (COMM domain-containing protein 5)
NM_001140699.1:528:ssa_miR_462_a_3p:-27.7_310:U UA U: AGGC AACCU CAUCCAGG : UCUG UUGGG GUAGGUCC : CC U
NM_001140704.1 TARGET 3'UTR_ 655..1141 [NP_001134176.1] (T-box transcription factor TBX15)
NM_001140704.1:487:ssa_miR_223_5p:-18.2_251:A UA CA A: AACUU UU UAAAUACAC : UUGAG AA GUUUAUGUG :G UCG CA
NM_001140711.1 TARGET 3'UTR_ 661..1204 [NP_001134183.1] (Mitotic spindle assembly checkpoint protein MAD2A)
NM_001140711.1:544:ssa_miR_21_a_2_3p:-18.9_299: A U UAU U: UAC GAU UGUUGUC : AUG CUG ACAACAG :CUGUCGA U C
NM_001140711.1:544:ssa_miR_21_b_3p:-21.0_290: A U UUAU U UAU U: AG CCU AC GAU UGUUGUC : UC GGA UG CUG ACAACAG :CUG U C
NM_001140715.1 TARGET 3'UTR_ 809..1148 [NP_001134187.1] (derlin-2)
NM_001140715.1:340:ssa_miR_462_a_3p:-22.5_54:A AACCA C: AGA GGAGC CAUCCAG : UCU CCUUG GUAGGUC : G GGU C
NM_001140715.1:340:ssa_miR_92_a_3_5p:-29.9_32: A A C: GAUAU CUCCCAGCC : CUGUG GAGGGUCGG :UCGUGA GG A
NM_001140717.1 TARGET 3'UTR_ 1061..1296 [NP_001134189.1] (Guanine nucleotide-binding protein GI/GS/GO subunit gamma-8)
NM_001140717.1:236:ssa_miR_146_b_5p:-19.0_63:U G: UCAUU GAC AGUUCUCA : GGUAG CUG UCAAGAGU : AUAC AAG
NM_001140721.1 TARGET 3'UTR_ 867..1236 [NP_001134193.1] (cAMP-specific 3,5-cyclic phosphodiesterase 4D)
NM_001140721.1:370:ssa_miR_462_a_5p:-18.7_116:A UUA UUCA C: AGCU GUU UUCCGUUG : UCGA UAA AAGGCAAU :G CG UACCC
NM_001140721.1:370:ssa_miR_462_b_5p:-20.3_117: A GUUUUCA C: GCUUUA UUCCGUUG : CGAAAU AAGGCAAU :GUCGA ACCC
NM_001140721.1:370:ssa_miR_731_3p:-21.8_158:G A AA AUCCUA A: GU GAUGUGA AAU UCCCGGU : CG CUGUGCU UUA AGGGCCA :A A C
NM_001140724.1 TARGET 3'UTR_ 624..962 [NP_001134196.1] (5-hydroxyisourate hydrolase)
NM_001140724.1:339:ssa_miR_21_a_2_3p:-20.3_148:C U GAAUAUU C U: ACG GCU UAG UUGUUGUC : UGU CGA GUC GACAACAG :C AU U C
NM_001140724.1:339:ssa_miR_21_b_3p:-20.3_148:C U GAAUAUU C U: ACG GCU UAG UUGUUGUC : UGU CGG GUC GACAACAG :C AU U C
NM_001140728.1 TARGET 3'UTR_ 1270..1478 [NP_001134200.1] (P2Y purinoceptor 8)
NM_001140728.1:209:ssa_miR_21_a_2_3p:-23.2_117: A GUUUA A: AGCU UGCA AUUGUUGUC : UCGA AUGU UGACAACAG :CUG C C
NM_001140728.1:209:ssa_miR_21_b_3p:-23.2_117: A GUUUA A: AGCU UGCA AUUGUUGUC : UCGG AUGU UGACAACAG :CUG C C
NM_001140728.1:209:ssa_miR_462_a_5p:-19.8_153:A C CUUCA A: UAGU UAUU UGG UUCCGUUG : GUCG GUAA ACC AAGGCAAU : AC U C
NM_001140730.1 TARGET 3'UTR_ 363..1345 [NP_001134202.1] (Methylated-DNA--protein-cysteine methyltransferase)
NM_001140730.1:983:ssa_miR_2188_3p:-22.7_741: A G: GAUC CACACAGU : CUGG GUGUGUCG :CUAUCCAGA A
NM_001140730.1:983:ssa_miR_731_5p:-21.0_453: U CA UAAAUGA A: UCUG AGAA GUGUCAU : AGGC UCUU CACAGUA :UU CC UUG A
NM_001140734.2 TARGET 3'UTR_ 205..694 [NP_001134206.2] (Thymosin beta-12)
NM_001140734.2:490:ssa_miR_21_a_2_3p:-18.8_240: C ACUGUC CUGUCCCU C: CAGC AC ACUGUUGUC : GUCG UG UGACAACAG :CU AA UC C
NM_001140734.2:490:ssa_miR_21_b_3p:-22.0_240: C A U CCU UCCCU C: CAGC CUG CA G ACUGUUGUC : GUCG GAU GU C UGACAACAG :CU C
NM_001140739.1 TARGET 3'UTR_ 394..700 [NP_001134211.1] (RING-box protein 2)
NM_001140739.1:307:ssa_miR_731_5p:-18.0_206: A A UA UGCU GCUUG G: CUG GGA GG GC GUGUCAU : GGC CCU CU UG CACAGUA :UUA UU A
NM_001140747.1 TARGET 3'UTR_ 672..1089 [NP_001134219.1] (tumor necrosis factor alpha-induced protein 8-like protein 2)
NM_001140747.1:418:ssa_miR_181_c_5p:-18.2_242:A AU G: UUAUC ACA AUGAAUGU : GGUGG UGU UACUUACA :G C CGU A
NM_001140758.1 TARGET 3'UTR_ 532..990 [NP_001134230.1] (Keratinocytes-associated protein 2)
NM_001140758.1:459:ssa_miR_92_a_3_5p:-32.4_216:U G G A C: AGC C GA ACCU CCCAGCC : UCG G CU UGGG GGGUCGG : U A G GA A
NM_001140759.1 TARGET 3'UTR_ 553..1232 [NP_001134231.1] (tRNA-splicing endonuclease subunit Sen15)
NM_001140759.1:680:ssa_miR_1338_3p:-24.6_245: A UA A C G: G UGAC GA CCUGAGA : C ACUG CU GGACUCU :GUAC CG U A
NM_001140760.2 TARGET 3'UTR_ 406..1529 [NP_001134232.1] (pre-mRNA cleavage complex 2 protein Pcf11)
NM_001140760.2:1124:ssa_miR_2188_3p:-20.8_942:A A A: AUAGGU CACACAG : UAUCCA GUGUGUC :C GACUGGA G
NM_001140773.3 TARGET 3'UTR_ 684..954 [NP_001134245.1] (retinol-binding protein 4 precursor)
NM_001140773.3:271:ssa_miR_181_c_5p:-19.6_158:A AAGUAAA U UC A: CCA UGAUG GUA UGAAUGU : GGU GCUGU CGU ACUUACA :G G U A
NM_001140774.1 TARGET 3'UTR_ 932..1260 [NP_001134246.1] (Potassium channel subfamily K member 15 precursor)
NM_001140774.1:329:ssa_miR_8011_3p:-19.9_144: A AAG C: ACAA GUAGCAUUUA : UGUU CGUCGUAAAU :UUCG AAGA
NM_001140778.1 TARGET 3'UTR_ 816..1178 [NP_001134250.1] (Sperm flagellar protein 1)
NM_001140778.1:363:ssa_miR_181_c_5p:-22.8_124:U AAGU C U: UCUAU UAGCA UGAAUGUU : GGGUG GUCGU ACUUACAA : GCU U
NM_001140785.2 TARGET 3'UTR_ 820..1481 [NP_001134257.1] (Survival of motor neuron-related-splicing factor 30)
NM_001140785.2:662:ssa_miR_181_c_5p:-22.2_509:U AU C U: UCCAU UGGUA UGAAUGUU : GGGUG GUCGU ACUUACAA : GCU U
NM_001140786.2 TARGET 3'UTR_ 582..1463 [NP_001134258.1] (FAM100A)
NM_001140786.2:882:ssa_miR_21_a_2_3p:-28.4_783:A GUUGA U: GAUAGCU UGCAG UGUUGUCG : CUGUCGA AUGUC ACAACAGC : UG
NM_001140786.2:882:ssa_miR_21_b_3p:-28.4_783:A GUUGA U: GAUAGCU UGCAG UGUUGUCG : CUGUCGG AUGUC ACAACAGC : UG
NM_001140786.2:882:ssa_miR_731_5p:-18.7_305: A AUGU UAU A C: CCG G GAC GUGUCAU : GGC C UUG CACAGUA :UUA CCU UU A
NM_001140787.1 TARGET 3'UTR_ 393..780 [NP_001134259.1] (Stromal cell-derived factor 1 precursor)
NM_001140787.1:388:ssa_miR_181_c_5p:-18.7_292:G AGA U AAGUGA AAUAC C: CCA UG ACAG GA UGAAUGUU : GGU GC UGUC UU ACUUACAA :G G G
NM_001140799.1 TARGET 3'UTR_ 506..833 [NP_001134271.1] (Coiled-coil-helix-coiled-coil-helix domain-containing protein 1)
NM_001140799.1:328:ssa_miR_92_a_3_5p:-31.5_1: A A: GACA CUCCCAGCC : CUGU GAGGGUCGG :UCGUGA GGG A
NM_001140803.2 TARGET 3'UTR_ 781..950 [NP_001134275.1] (phosphatidylinositol-glycan biosynthesis class X protein precursor)
NM_001140803.2:170:ssa_miR_731_5p:-18.4_132: U AUAU UUUU A: UCC G UGUGUCAUU : AGG C GCACAGUAA :UU CCCU UUUU
NM_001140811.1 TARGET 3'UTR_ 492..914 [NP_001134283.1] (DnaJ homolog subfamily C member 15)
NM_001140811.1:423:ssa_miR_223_5p:-20.7_168:A UG UACUGU C GU U: CA UC AGU UGUU AAAUACAC : GU AG UCG ACAG UUUAUGUG : UG A
NM_001140813.1 TARGET 3'UTR_ 946..1372 [NP_001134285.1] (E3 ubiquitin-protein ligase LINCR)
NM_001140813.1:427:ssa_miR_181_c_5p:-19.5_151:G UAAAUU CA AAAGACU G: CUAUUGGCA GCA A UGAAUGU : GGUGGCUGU CGU U ACUUACA :G A
NM_001140814.1 TARGET 3'UTR_ 470..1319 [NP_001134286.1] (Pro-neuregulin-4, membrane-bound isoform)
NM_001140814.1:850:ssa_miR_146_a_3p:-19.6_639:U CU C U AUA U: CU AAG CUG G CCAUAGAU : GG UUC GAC C GGUAUCUA : UC UU U G
NM_001140814.1:850:ssa_miR_155_5p:-18.1_767: A AGUG U: CAUGA AGCAUUAG : GUGCU UCGUAAUU :UGGGGAUA AA
NM_001140814.1:850:ssa_miR_181_c_5p:-19.4_599:G GU GUCGA GUUCAAUU G: UCAUUGA GU A GUGAAUGU : GGUGGCU CG U UACUUACA :G GU A
NM_001140817.2 TARGET 3'UTR_ 867..1432 [NP_001134289.1] (COP9 signalosome complex subunit 7a)
NM_001140817.2:566:ssa_miR_181_c_5p:-29.0_411:G A AAC G: CCAC GGCAGUGA UGAAUGU : GGUG CUGUCGUU ACUUACA :G G A
NM_001140817.2:566:ssa_miR_2188_3p:-23.4_77: A A: GACC CACACAG : CUGG GUGUGUC :CUAUCCAGA A G
NM_001140824.1 TARGET 3'UTR_ 439..1020 [NP_001134296.1] (methyltransferase NSUN6)
NM_001140824.1:582:ssa_miR_2188_3p:-25.0_16: C C G: CUG CUUCACACAG : GAC GGAGUGUGUC :CUAUCCA U G
NM_001140824.1:582:ssa_miR_2188_3p:-27.7_471: C AACAAGA A U: AGG UGGC UCACACAGC : UCC ACUG AGUGUGUCG :CUA AG G
NM_001140824.1:582:ssa_miR_8011_3p:-19.6_69: U UCAG AGGAG G: GCAC GC AGCAUUUA : CGUG CG UCGUAAAU :UU UUAAGA
NM_001140830.1 TARGET 3'UTR_ 708..800 [NP_001134302.1] (CL065 protein)
NM_001140830.1:93:ssa_miR_21_a_2_3p:-19.9_2: A A U ACAUAAAA U: AGU UGCA GA UGUUGUC : UCG AUGU CU ACAACAG :CUG A G C
NM_001140830.1:93:ssa_miR_21_b_3p:-19.9_2: A A U ACAUAAAA U: AGU UGCA GA UGUUGUC : UCG AUGU CU ACAACAG :CUG G G C
NM_001140833.1 TARGET 3'UTR_ 877..1230 [NP_001134305.1] (Galectin-3)
NM_001140833.1:354:ssa_miR_146_a_3_3p:-22.0_5:U C GG UUUCAG A: AG AG UUGG CCAUAGA : UC UC GACU GGUAUCU : U UU UA A
NM_001140833.1:354:ssa_miR_146_a_3p:-23.9_3:U C GG UUCAG A: CUAG AG UUG GU CCAUAGA : GGUC UC GAC CG GGUAUCU : U UU U A
NM_001140834.1 TARGET 3'UTR_ 1011..1486 [NP_001134306.1] (homeobox protein Dlx4b)
NM_001140834.1:476:ssa_miR_92_a_3_5p:-40.2_24:C UAAA A A: GGUGCUG ACCCC CCCAGCC : UCGUGAC UGGGG GGGUCGG : UG A A
NM_001140838.1 TARGET 3'UTR_ 644..1142 [NP_001134310.1] (zinc finger SWIM domain-containing protein 7)
NM_001140838.1:499:ssa_miR_2188_3p:-25.7_96: C AC CCAGA CAAAGC A: AGGUC UGAU CU CACACAGC : UCCAG ACUG GA GUGUGUCG :CUA
NM_001140838.1:499:ssa_miR_462_a_3p:-22.9_6:C C GUUCACU A: AGAC CCCA CAUCCAG : UCUG GGGU GUAGGUC : CCUU C
NM_001140845.1 TARGET 3'UTR_ 368..823 [NP_001134317.1] (anaphase-promoting complex subunit CDC26)
NM_001140845.1:456:ssa_miR_1338_3p:-25.6_92: G AUU UUU A: GGGU UG ACCUGAGA : CCCG AC UGGACUCU :GUA UGCU A
NM_001140845.1:456:ssa_miR_21_a_2_3p:-19.5_383: U CUUCA UG A: GC AGGC UGUUGUC : CG UCUG ACAACAG :CUGU AAUG C
NM_001140845.1:456:ssa_miR_21_b_3p:-25.5_383: U UCA UG A: GCCU AGGC UGUUGUC : CGGA UCUG ACAACAG :CUGU UG C
NM_001140847.1 TARGET 3'UTR_ 546..1262 [NP_001134319.1] (Transmembrane protein 128)
NM_001140847.1:717:ssa_miR_462_a_3p:-27.4_70: A C U C: GGA C CCACAUCCAG : CCU G GGUGUAGGUC :UCUG U C
NM_001140854.1 TARGET 3'UTR_ 994..1203 [NP_001134326.1] (dehydrogenase/reductase SDR family member 1)
NM_001140854.1:210:ssa_miR_181_c_5p:-23.1_127: G GU C A: CACC A GUA UGAAUGU : GUGG U CGU ACUUACA :GG C GU U A
NM_001140854.1:210:ssa_miR_2188_3p:-20.0_15: C GA A: UCUG U CACACAG : AGAC G GUGUGUC :CUAUCC U GA G
NM_001140862.1 TARGET 3'UTR_ 807..1291 [NP_001134334.1] (Cholesterol 25-hydroxylase-like protein A)
NM_001140862.1:485:ssa_miR_181_c_5p:-19.5_326:A G AAACUAUU U: U ACUGA GUGAAUGUU : G UGGCU UACUUACAA :G G GUCGU
NM_001140864.1 TARGET 3'UTR_ 783..1044 [NP_001134336.1] (proteasome activator complex subunit 3)
NM_001140864.1:262:ssa_miR_731_3p:-23.3_95:G AA C A: G G CAUGG UCCCGGU : C C GUGCU AGGGCCA :A GA U UUA C
NM_001140864.1:262:ssa_miR_92_a_3_5p:-23.8_1: G GA A: UCU CCCAGCC : GGG GGGUCGG :UCGUGACUGU GA A
NM_001140873.1 TARGET 3'UTR_ 1081..1550 [NP_001134345.1] (LETM1 domain-containing protein 1)
NM_001140873.1:470:ssa_miR_181_c_5p:-22.3_260: G CU G: UACU CAGC UGAAUGUU : GUGG GUCG ACUUACAA :GG CU UU
NM_001140876.1 TARGET 3'UTR_ 539..879 [NP_001134348.1] (Calmodulin-like protein 4)
NM_001140876.1:341:ssa_miR_155_5p:-19.9_122:C AUG UG C: AUCC CAC AGCAUUA : UGGG GUG UCGUAAU : GAUA CUAA U
NM_001140876.1:341:ssa_miR_155_5p:-20.8_58:G GG G CACUG C: ACCU UUAU CAUG AGCAUUA : UGGG GAUA GUGC UCGUAAU : UAA U
NM_001140876.1:341:ssa_miR_155_5p:-21.7_145:A A CCAUG UG C: ACC CCU CAC AGCAUUA : UGG GGA GUG UCGUAAU : UA CUAA U
NM_001140876.1:341:ssa_miR_155_5p:-21.7_89:A A CCAUG UG C: ACC CCU CAC AGCAUUA : UGG GGA GUG UCGUAAU : UA CUAA U
NM_001140886.1 TARGET 3'UTR_ 1271..1410 [NP_001134358.1] (Carboxypeptidase A1 precursor)
NM_001140886.1:140:ssa_miR_731_5p:-19.9_17: A UAC C U G: CC AGGA AC GUGUCAUU : GG UCUU UG CACAGUAA :UUA CCC U
NM_001140890.1 TARGET 3'UTR_ 727..1120 [NP_001134362.1] (CMRF35-like molecule 8 precursor)
NM_001140890.1:394:ssa_miR_146_a_3_3p:-25.1_257:C A UG A U: AGAA A UG AAUCCAUAGAU : UCUU U AC UUAGGUAUCUA : C UG
NM_001140890.1:394:ssa_miR_146_a_3p:-25.8_256:A A UG AA U: CAGAA A UGA UCCAUAGAU : GUCUU U ACU GGGUAUCUA :G C UG C
NM_001140891.1 TARGET 3'UTR_ 779..1110 [NP_001134363.1] (Transmembrane protein 186)
NM_001140891.1:332:ssa_miR_8011_3p:-20.3_142:A UUUAU G A: GGGUAU GUU UG AGCAUUUG : UUCGUG UAA AC UCGUAAAU : U G G
NM_001140891.1:332:ssa_miR_92_a_3_5p:-31.9_35:U GU GGA AGAG A: GUACUGA C C CCCAGCC : CGUGACU G G GGGUCGG :U GU G GA A
NM_001140897.1 TARGET 3'UTR_ 466..1425 [NP_001134369.1] (CDGSH iron-sulfur domain-containing protein 2B)
NM_001140897.1:960:ssa_miR_181_c_5p:-22.1_781:U G UUU UUAAGAC A: CU AUUGAC GCA UGAAUGU : GG UGGCUG CGU ACUUACA : G U U A
NM_001140897.1:960:ssa_miR_7132_3p:-19.4_688: A C: AAACGCCUC : UUUGCGGAG :ACUUGAACAAGA U
NM_001140898.1 TARGET 3'UTR_ 739..1303 [NP_001134370.1] (Sclerostin domain-containing protein 1 precursor)
NM_001140898.1:565:ssa_miR_223_5p:-19.7_348:A A ACCA A: CAA AGC CAAAUACAC : GUU UCG GUUUAUGUG : GAG AACA
NM_001140900.1 TARGET 3'UTR_ 759..1265 [NP_001134372.1] (Ubiquinone biosynthesis protein COQ7 homolog)
NM_001140900.1:507:ssa_miR_21_b_3p:-19.2_174: A A: CCU AGA UGUUGUC : GGA UCU ACAACAG :CUGUC UG G C
NM_001140903.1 TARGET 3'UTR_ 567..1291 [NP_001134375.1] (CL045 protein)
NM_001140903.1:725:ssa_miR_146_b_5p:-24.9_73:A A GAC A C: UCA CU GUGGG UCAGUUCUC : GGU GA UACCU AGUCAAGAG : A GA U
NM_001140907.2 TARGET 3'UTR_ 369..1574 [NP_001134379.1] (vasodilator-stimulated phosphoprotein)
NM_001140907.2:1206:ssa_miR_223_5p:-18.1_1179: A G: GUCAAAUACA : CAGUUUAUGU :GUUGAGUCGAA G
NM_001140917.1 TARGET 3'UTR_ 474..1510 [NP_001134389.1] (SH3 domain-binding glutamic acid-rich protein)
NM_001140917.1:1037:ssa_miR_181_c_5p:-22.0_932:G UU UUACUCU UUUGU A: U GCUGAU GCAG UGAAUGU : G UGGCUG CGUU ACUUACA : GG U A
NM_001140917.1:1037:ssa_miR_8011_3p:-20.8_326: A CAUA UA A: CACAGU UGU AGCAUUUA : GUGUUA ACG UCGUAAAU :UUC AG
NM_001140917.1:1037:ssa_miR_92_a_3_5p:-29.5_19:U G G UU A G A: AG AU UGA CACU CU CCCAGCCU : UC UG ACU GUGG GA GGGUCGGA : G G
NM_001140920.2 TARGET 3'UTR_ 448..730 [NP_001134392.1] (DNA-directed DNA polymerase epsilon 4)
NM_001140920.2:283:ssa_miR_223_5p:-20.6_83: C G GG A: ACU AGUU UAAAUACAU : UGA UCGA GUUUAUGUG :GU G ACA
NM_001140921.1 TARGET 3'UTR_ 628..1207 [NP_001134393.1] (transcription initiation factor TFIID subunit 13)
NM_001140921.1:580:ssa_miR_21_a_2_3p:-18.3_497: A G A C: GGU AG AUUGUUGUC : UCG UC UGACAACAG :CUG AAUG C
NM_001140921.1:580:ssa_miR_21_b_3p:-18.8_484:G AAU CUUA GU GAA C: GA GUCU G GA UUGUUGUC : CU CGGA U CU GACAACAG : GU GU C
NM_001140926.1 TARGET 3'UTR_ 722..1343 [NP_001134398.1] (lecithin retinol acyltransferase)
NM_001140926.1:622:ssa_miR_181_c_5p:-20.2_515: A UAAUA AUACUUUU G: CGCUGAU CA AUGAAUGU : GUGGCUG GU UACUUACA :GG UC A
NM_001140926.1:622:ssa_miR_223_5p:-20.1_561: C U UCA U: AUUU GUUU GUCAAAUACAU : UGAG CGAA CAGUUUAUGUG :GU U
NM_001140927.1 TARGET 3'UTR_ 443..771 [NP_001134399.1] (DNA-directed RNA polymerase I subunit RPA12)
NM_001140927.1:329:ssa_miR_8011_3p:-24.4_238: U G U: GCA CUGCAGCAUUU : CGU GACGUCGUAAA :UU GUUAA U
NM_001140928.1 TARGET 3'UTR_ 671..1573 [NP_001134400.1] (osteoclast-stimulating factor 1)
NM_001140928.1:903:ssa_miR_21_a_2_3p:-23.1_207:A G AG U: GG AG ACAGA UGUUGUC : CU UC UGUCU ACAACAG : G GAA G C
NM_001140928.1:903:ssa_miR_21_b_3p:-23.1_207:A G AG U: GG AG ACAGA UGUUGUC : CU UC UGUCU ACAACAG : G GGA G C
NM_001140931.1 TARGET 3'UTR_ 618..1498 [NP_001134403.1] (selenoprotein S)
NM_001140931.1:881:ssa_miR_1338_3p:-21.2_503: G A: GAC ACCUGAGA : CUG UGGACUCU :GUACCCGA CU A
NM_001140931.1:881:ssa_miR_2188_3p:-18.9_192: C C G CACA A: GUC GA U CACACAG : CAG CU G GUGUGUC :CUAUC A G A G
NM_001140931.1:881:ssa_miR_223_5p:-21.1_350: A A AAA A: UUAGC UUGUC AAAUACA : AGUCG AACAG UUUAUGU :GUUG G
NM_001140936.1 TARGET 3'UTR_ 844..1111 [NP_001134408.1] (ADP-ribosylation factor-like protein 8A-like)
NM_001140936.1:268:ssa_miR_1338_3p:-18.6_14: C C AGC C: GGU AC CCUGAGA : CCG UG GGACUCU :GUAC AC CUU A
NM_001140938.1 TARGET 3'UTR_ 466..1012 [NP_001134410.1] (Cyclin-dependent kinase 2-associated protein 1)
NM_001140938.1:547:ssa_miR_223_5p:-19.0_417:A GA AAACG C U: AG CAG UG CAAAUACAU : UU GUC AC GUUUAUGUG :G GA GA A
NM_001140939.1 TARGET 3'UTR_ 1192..1656 [NP_001134411.1] (radical S-adenosyl methionine domain-containing protein 2 precursor)
NM_001140939.1:465:ssa_miR_8011_3p:-26.4_345: U U A G: GCAC UUC UGUAGCAUUUG : CGUG AAG ACGUCGUAAAU :UU UU
NM_001140940.1 TARGET 3'UTR_ 752..1354 [NP_001134412.1] (Twist-related protein 2)
NM_001140940.1:603:ssa_miR_2188_3p:-19.5_85: G AAA A: CUGG CACACAG : GACU GUGUGUC :CUAUCCA GGA G
NM_001140943.2 TARGET 3'UTR_ 1054..1390 [NP_001134415.1] (Annexin A3)
NM_001140943.2:337:ssa_miR_1338_3p:-19.5_51:U AA UAGU ACUCACU UGUUAC A: GUG GGCUG GC G CCUGAGA : UAC CCGAC UG C GGACUCU :G UU A
NM_001140949.1 TARGET 3'UTR_ 637..1360 [NP_001134421.1] (reprimo-like protein)
NM_001140949.1:724:ssa_miR_146_b_5p:-22.9_418:A GUGGG U: CGUUU UGGAU AGUUCUC : GUAGA ACCUG UCAAGAG :G U AAG U
NM_001140949.1:724:ssa_miR_21_a_1_3p:-20.7_694:A U ACGAAUAA U U: GCA GCU ACG GA CGUUGUCG : UGU CGA UGU CU GCAACAGC : A G
NM_001140950.2 TARGET 3'UTR_ 609..814 [NP_001134422.1] (AP-4 complex subunit sigma-1)
NM_001140950.2:206:ssa_miR_146_a_3_3p:-18.4_2:C UU U C: AG G UUGAA CCAUAGA : UC C GACUU GGUAUCU : UU UU A A
NM_001140950.2:206:ssa_miR_146_a_3p:-20.0_1:G UU U A C: CAG G UUGA CCAUAGA : GUC C GACU GGUAUCU :G UU UU CG A
NM_001140951.1 TARGET 3'UTR_ 984..1269 [NP_001134423.1] (Phospholipid scramblase 2)
NM_001140951.1:286:ssa_miR_146_b_5p:-19.3_193: A GC C GACCUCCU CUUUAUUU U: GUCU AUGG AU UUC AGUUCUCA : UAGA UACC UG AAG UCAAGAGU :GG
NM_001140955.1 TARGET 3'UTR_ 364..1259 [NP_001134427.1] (Coiled-coil-helix-coiled-coil-helix domain-containing protein 7)
NM_001140955.1:896:ssa_miR_181_c_5p:-22.8_268:G AAU G AAUCU U G: CCU GC GA GGC AUGAAUGU : GGG UG CU UCG UACUUACA : G G U A
NM_001140955.1:896:ssa_miR_21_a_2_3p:-22.4_568: A GUCUU ACAA A: AGC UGGA UGUUGUCG : UCG GUCU ACAACAGC :CUG AAU G
NM_001140955.1:896:ssa_miR_21_b_3p:-24.9_569:A UU ACAA A: GC GUCU GGA UGUUGUCG : UG CGGA UCU ACAACAGC :C U UG G
NM_001140957.1 [NP_001134429.1] NM_001140416.1 TARGET 3'UTR_ 1945..2568 [NP_001133888.1] (noggin-1)
NM_001140957.1:624:ssa_miR_731_5p:-22.0_138: A A U CAC C: UUG G GA GGACGUGUCAUU : GGC C CU UUUGCACAGUAA :UUA C U
NM_001140961.1 TARGET 3'UTR_ 392..695 [NP_001134433.1] (LSM domain-containing protein 1)
NM_001140961.1:304:ssa_miR_731_5p:-20.4_107: C UGCCA G: UCUGG GUGUCAU : AGGCC CACAGUA :UU CUCUUUUG A
NM_001140966.1 TARGET 3'UTR_ 913..1328 [NP_001134438.1] (Dehydrogenase/reductase SDR family member 4)
NM_001140966.1:416:ssa_miR_8011_3p:-25.3_297:C A A: AGCACA CUGU AGCAUUUG : UCGUGU GACG UCGUAAAU :U UAA
NM_001140973.2 TARGET 3'UTR_ 855..1302 [NP_001134445.1] (DNA-binding protein RFXANK)
NM_001140973.2:448:ssa_miR_8011_3p:-20.5_363:A A: AGGCACA AGCAUUUG : UUCGUGU UCGUAAAU : UAAGACG
NM_001140987.1 TARGET 3'UTR_ 478..1404 [NP_001134459.1] (Tubulin-specific chaperone A)
NM_001140987.1:927:ssa_miR_731_5p:-19.1_523:C UCCUUUU UC G: AUCCG G UGUGUCAU : UAGGC U GCACAGUA :U CCUCU UU A
NM_001140989.2 TARGET 3'UTR_ 385..1099 [NP_001134461.1] (dolichol-phosphate mannosyltransferase subunit 3)
[truncated: 2,048 more rows]
