# Supplementary material for: Identification of differentially expressed Atlantic salmon miRNAs responding to salmonid alphavirus (SAV) infection
Source: BMC Genomics. 2017 May 4;18:349. doi: 10.1186/s12864-017-3741-3 (PMC5418855; doi:10.1186/s12864-017-3741-3)
Supplement: Supplementary file 7 — gives the consensus sequences of all promotor response elements included in the analysis of upstream miRNA gene sequences. (XLSX 11 kb) [file 12864_2017_3741_MOESM7_ESM.xlsx]

## Sheet: Motifs
	Additional file 7.
	Motifs	Consensus sequence	Reference
	TATA-box	CATAAA or TATAWAWR	Robertsen 2007 and the JASPAR database
	Purine box 1 (PU.1)	GAGGAAGT	Schyth et al., 2015
	Gamma interferon activated site element (GAS) binds STAT	TTNCNNNAA	Schyth et al., 2015
	IFN-stimulated regulatory element (ISRE)-IRF-1, M00972	RRAANDGAAAN	http://motifmap.ics.uci.edu/
	IRF-1, M00747	TTCABTT	http://motifmap.ics.uci.edu/
	IRF-3, M00772	BNNNBTTTCHNTTYY	http://motifmap.ics.uci.edu/
	IRF-7, M00453	NNSGAAWNYGAAWNYNNN	http://motifmap.ics.uci.edu/
	IRF-8, M01665	ARTTTCW	http://motifmap.ics.uci.edu/
	NF-kappaB, M00051	GGGRNWYYCC	http://motifmap.ics.uci.edu/
	ETS2, M00340	RCAGGAARYV	http://motifmap.ics.uci.edu/
